# Supplementary material for: The Medicago truncatula GRAS protein RAD1 supports arbuscular mycorrhiza symbiosis and Phytophthora palmivora susceptibility
Source: J Exp Bot. 2017 Nov 25;68(21-22):5871–81. doi: 10.1093/jxb/erx398 (PMC5854134; doi:10.1093/jxb/erx398)
Supplement: supplementary Table S1 [file erx398_suppl_supplementary_table_s1.xlsx]

## Sheet: Sheet1
Supplemental table S1: List of primers used in this study, their applications and genomic identifier of target sequences
	Name	Identifier	Usage	Forward	Reverse
	P. palm Lili-EF1a	Unpublished	qPCR	CAAGATCCCGTTCGTGCCTA	GCGTTCAGGTTGTCAAGAGC
	P. palm REX3	Unpublished	qPCR	AGTCCAAGAAGGATTTGACGAC	TTCTCTAACGCATTAGCCTTCC
	P. palm WS21	Unpublished	qPCR	CTCCAGAACGTGTACATTCG	TGGCACCCTTCTCCTCGG
	MtTefa	Medtr6g021800	qPCR	TAACAAGATGGATGCTACCACCC	GATTTCATCGTACCTAGCCTTTGA
	MtUBQ	Medtr3g091400	qPCR	GCAGATAGACACGCTGGGA	AACTCTTGGGCAGGCAATAA
	MtBCP1	Medtr7g086190	qPCR	GGTGATGACAAGGGTTGGAC	TGTCTTGAGCCCATTGAGTG
	MtPT4	Medtr1g028600	qPCR	ACGTTCTTGGTGACGGAAAC	GAGCCCTGTCATTTGGTGTT
	MtRAD1	Medtr4g104020	qPCR	TGGAAGCCTTTGAGGGTGAG	TCCATGTGGAAGACCAAGGC
	Thaumatin-PR5	Mtr.9569.1.S1_at	qPCR	GGCGCAATCCCACCAGCAAC	ACCACTCCCACCTTGTGGCG
	Anionic-peroxidase	Medtr4g083710	qPCR	ATGCCCTGGAGTTGTGTCTTGTGC	TGACGGACCACCCACAGCAA
	Protease-Inhibitor	Medtr1g075340	qPCR	ACGCGGGGATATCACAAACCCA	TGGCCATGAACTCTTACCTTGGCA
	MtRAD1-silencing	Medtr4g104020	Cloning	AGGAGAATGAGTAGGGCTGGA	AGGGTCTTAAATTCACAACATGC
	MtRAD1-promoter	Medtr4g104020	Cloning	CACCAATGGTGGTGCACAATGTGAGT	ATTAATTTCTCAATTAATGTCTATA
	MtRAD1-CDS-noStop	Medtr4g104020	Cloning	CACCATGTCACCTGCACTTTATGCTAGTACC	GCATTTCCAGCAAGAAACTGCAACAATAGG
	MtRAD1-ORF sequencing	Medtr4g104020	Sequencing	CGTCAACAAGAGAAGTTGACAGC	AGGGTCTTAAATTCACAACATGC
	MtRAD1-ORF internal sequencing	Medtr4g104021	Sequencing	CACATGGACACCAATGGCGAGGAC	GTCCTCGCCATTGGTGTCCATGTG
