# Supplementary material for: The Medicago truncatula GRAS protein RAD1 supports arbuscular mycorrhiza symbiosis and Phytophthora palmivora susceptibility
Source: J Exp Bot. 2017 Nov 25;68(21-22):5871–81. doi: 10.1093/jxb/erx398 (PMC5854134; doi:10.1093/jxb/erx398)
Supplement: Supplemental Data S1 [file erx398_suppl_supplemental_data_s1.xlsx]

## Sheet: Supplementary dataset 1A
Supplementary dataset 1A : Root length of each individual infected seedling for each accession throughout all repetitions.
HapMap_line	experiment repeat	root_length_(mm)_3dpi
A17	1 out of 10	26.1675
A17	1 out of 10	28.5213
A17	1 out of 10	27.8077
A17	1 out of 10	24.5399
A17	1 out of 10	28.5714
A17	1 out of 10	17.3407
A17	1 out of 10	32.3651
A17	1 out of 10	23.1251
A17	1 out of 10	26.468
A17	1 out of 10	27.8077
A17	1 out of 10	26.9187
A17	1 out of 10	24.5524
A17	1 out of 10	31.6514
A17	1 out of 10	32.8784
A17	1 out of 10	26.5431
A17	1 out of 10	29.235
A17	1 out of 10	20.5083
A17	1 out of 10	26.8937
A17	1 out of 10	21.0968
HM001	1 out of 10	27.1065
HM001	1 out of 10	26.3678
HM001	1 out of 10	26.9939
HM001	1 out of 10	33.5796
HM002	1 out of 10	24.928
HM002	1 out of 10	20.3831
HM002	1 out of 10	22.2862
HM003	1 out of 10	27.7576
HM003	1 out of 10	29.8485
HM003	1 out of 10	28.6215
HM003	1 out of 10	24.5649
HM003	1 out of 10	21.2345
HM003	1 out of 10	24.7152
HM003	1 out of 10	25.1033
HM004	1 out of 10	23.9013
HM004	1 out of 10	21.9106
HM004	1 out of 10	24.7778
HM004	1 out of 10	19.0935
HM004	1 out of 10	22.5617
HM005	1 out of 10	23.4381
HM005	1 out of 10	23.701
HM005	1 out of 10	22.8747
HM005	1 out of 10	24.1893
HM005	1 out of 10	20.2454
HM006	1 out of 10	18.7805
HM006	1 out of 10	22.8121
HM006	1 out of 10	32.027
HM006	1 out of 10	17.3031
HM006	1 out of 10	12.8208
HM006	1 out of 10	22.449
HM006	1 out of 10	19.7947
HM007	1 out of 10	20.909
HM007	1 out of 10	27.67
HM007	1 out of 10	25.8796
HM007	1 out of 10	26.6183
HM007	1 out of 10	27.7075
HM008	1 out of 10	20.3706
HM008	1 out of 10	18.7805
HM008	1 out of 10	22.8121
HM008	1 out of 10	22.1861
HM008	1 out of 10	24.6526
HM008	1 out of 10	20.1578
HM008	1 out of 10	20.4082
HM009	1 out of 10	21.8355
HM009	1 out of 10	18.5176
HM009	1 out of 10	25.6166
HM009	1 out of 10	22.5617
HM009	1 out of 10	18.768
HM009	1 out of 10	19.9199
HM010	1 out of 10	31.4135
HM010	1 out of 10	29.9111
HM010	1 out of 10	32.4903
HM010	1 out of 10	25.6542
HM010	1 out of 10	21.3848
HM011	1 out of 10	20.6586
HM011	1 out of 10	16.3766
HM011	1 out of 10	14.6613
HM011	1 out of 10	19.6444
HM011	1 out of 10	25.5039
HM011	1 out of 10	21.6226
HM012	1 out of 10	20.308
HM012	1 out of 10	23.5758
HM012	1 out of 10	22.1485
HM012	1 out of 10	25.7293
HM012	1 out of 10	25.7043
HM012	1 out of 10	23.1877
HM013	1 out of 10	16.9275
HM013	1 out of 10	24.4022
HM013	1 out of 10	22.6743
HM013	1 out of 10	22.7995
HM014	1 out of 10	24.615
HM014	1 out of 10	23.5007
HM014	1 out of 10	25.1534
HM014	1 out of 10	27.9955
HM014	1 out of 10	27.0064
HM015	1 out of 10	18.1295
HM015	1 out of 10	19.4817
HM015	1 out of 10	15.6504
HM015	1 out of 10	24.9781
HM015	1 out of 10	20.6711
HM015	1 out of 10	19.7571
HM016	1 out of 10	24.953
HM016	1 out of 10	24.2394
HM016	1 out of 10	22.4991
HM016	1 out of 10	23.2753
HM031	1 out of 10	20.3831
HM031	1 out of 10	20.5709
HM032	1 out of 10	18.0293
HM032	1 out of 10	23.4756
HM032	1 out of 10	23.7636
HM032	1 out of 10	18.1044
HM032	1 out of 10	22.449
HM032	1 out of 10	35.5202
HM032	1 out of 10	22.7244
HM033	1 out of 10	25.2786
HM033	1 out of 10	28.9345
HM033	1 out of 10	21.8104
HM033	1 out of 10	24.3145
HM034	1 out of 10	13.3216
HM034	1 out of 10	11.9569
HM034	1 out of 10	25.6041
HM034	1 out of 10	15.3499
HM034	1 out of 10	19.2187
HM034	1 out of 10	18.9433
HM034	1 out of 10	23.8888
HM035	1 out of 10	13.4594
HM035	1 out of 10	19.4065
HM036	1 out of 10	22.4991
HM036	1 out of 10	26.1675
HM036	1 out of 10	21.1469
HM036	1 out of 10	19.7696
HM036	1 out of 10	22.9999
HM036	1 out of 10	20.9841
HM036	1 out of 10	18.743
HM037	1 out of 10	21.5851
HM037	1 out of 10	26.7935
HM037	1 out of 10	25.3662
HM037	1 out of 10	31.2132
HM037	1 out of 10	19.2939
HM037	1 out of 10	27.9329
HM037	1 out of 10	21.5851
HM037	1 out of 10	27.357
HM038	1 out of 10	25.2786
HM038	1 out of 10	17.4659
HM038	1 out of 10	27.3194
HM038	1 out of 10	21.2095
HM039	1 out of 10	26.8937
HM039	1 out of 10	28.5339
HM039	1 out of 10	15.1496
HM039	1 out of 10	17.829
HM039	1 out of 10	21.3973
HM039	1 out of 10	26.0298
HM040	1 out of 10	26.9438
HM040	1 out of 10	22.5491
HM040	1 out of 10	25.1909
HM040	1 out of 10	16.3015
HM040	1 out of 10	16.8399
HM040	1 out of 10	17.1028
HM041	1 out of 10	32.027
HM041	1 out of 10	31.063
HM041	1 out of 10	30.3493
HM041	1 out of 10	29.4479
HM041	1 out of 10	28.609
HM042	1 out of 10	13.2465
HM042	1 out of 10	18.3047
HM042	1 out of 10	16.3766
HM042	1 out of 10	25.5916
HM042	1 out of 10	23.0374
HM042	1 out of 10	22.2487
HM043	1 out of 10	28.9345
HM043	1 out of 10	26.1425
HM043	1 out of 10	24.4147
HM043	1 out of 10	12.1698
HM043	1 out of 10	17.6662
HM043	1 out of 10	26.7309
HM044	1 out of 10	27.2192
HM044	1 out of 10	22.1735
HM044	1 out of 10	26.3553
HM044	1 out of 10	19.4191
HM044	1 out of 10	19.2187
HM044	1 out of 10	26.1174
HM045	1 out of 10	19.5317
HM045	1 out of 10	25.0908
HM045	1 out of 10	23.7511
HM045	1 out of 10	19.2438
HM045	1 out of 10	25.529
HM045	1 out of 10	35.2949
HM045	1 out of 10	24.7402
HM046	1 out of 10	24.2394
HM046	1 out of 10	26.6057
HM047	1 out of 10	25.1033
HM048	1 out of 10	11.1306
HM048	1 out of 10	26.9187
HM048	1 out of 10	23.9765
HM049	1 out of 10	13.2841
HM049	1 out of 10	19.5192
HM049	1 out of 10	16.5519
HM049	1 out of 10	21.56
HM050	1 out of 10	21.56
HM050	1 out of 10	22.1986
HM050	1 out of 10	24.3145
HM050	1 out of 10	25.529
HM050	1 out of 10	23.5633
HM051	1 out of 10	13.3968
HM051	1 out of 10	22.6618
HM051	1 out of 10	21.0091
HM051	1 out of 10	27.5072
HM052	1 out of 10	19.1686
HM052	1 out of 10	25.6291
HM052	1 out of 10	25.7293
HM052	1 out of 10	26.2552
HM052	1 out of 10	23.3254
HM052	1 out of 10	22.2987
HM053	1 out of 10	19.0059
HM053	1 out of 10	12.5078
HM053	1 out of 10	18.9433
HM053	1 out of 10	23.3755
HM055	1 out of 10	18.5051
HM055	1 out of 10	23.7135
HM055	1 out of 10	28.2334
HM056	1 out of 10	23.7887
HM056	1 out of 10	27.069
HM056	1 out of 10	20.0576
HM056	1 out of 10	26.2552
HM056	1 out of 10	13.1589
HM056	1 out of 10	22.8246
HM056	1 out of 10	17.7539
HM056	1 out of 10	30.8251
HM057	1 out of 10	22.6243
HM057	1 out of 10	30.5872
HM057	1 out of 10	30.0739
HM057	1 out of 10	30.437
HM058	1 out of 10	17.1278
HM058	1 out of 10	29.1849
HM059	1 out of 10	18.5927
HM059	1 out of 10	25.9046
HM060	1 out of 10	22.7244
HM060	1 out of 10	22.6368
HM060	1 out of 10	19.2688
HM060	1 out of 10	18.8306
HM060	1 out of 10	26.5306
HM060	1 out of 10	21.1469
HM061	1 out of 10	23.5758
HM061	1 out of 10	30.4996
HM062	1 out of 10	29.0973
HM062	1 out of 10	26.5431
HM062	1 out of 10	25.5916
HM062	1 out of 10	28.3711
HM063	1 out of 10	19.2563
HM064	1 out of 10	12.7207
HM064	1 out of 10	18.9182
HM064	1 out of 10	22.2612
HM064	1 out of 10	22.3363
HM064	1 out of 10	21.6477
HM065	1 out of 10	20.7587
HM065	1 out of 10	25.6542
HM065	1 out of 10	22.4991
HM065	1 out of 10	25.4413
HM065	1 out of 10	24.6025
HM065	1 out of 10	22.4114
HM066	1 out of 10	14.0228
HM066	1 out of 10	22.2236
HM066	1 out of 10	28.1457
HM066	1 out of 10	30.3118
HM066	1 out of 10	26.2552
HM066	1 out of 10	23.5382
HM066	1 out of 10	23.9514
HM066	1 out of 10	23.5257
HM066	1 out of 10	23.7511
HM067	1 out of 10	11.356
HM067	1 out of 10	12.9085
HM067	1 out of 10	11.6815
HM067	1 out of 10	20.7838
HM067	1 out of 10	22.6368
HM067	1 out of 10	22.4114
HM068	1 out of 10	16.3891
HM069	1 out of 10	18.4425
HM069	1 out of 10	22.2361
HM069	1 out of 10	20.4332
HM069	1 out of 10	18.2296
HM069	1 out of 10	21.2971
HM069	1 out of 10	26.1049
HM069	1 out of 10	21.3347
HM070	1 out of 10	19.056
HM070	1 out of 10	24.6526
HM070	1 out of 10	18.7555
HM071	1 out of 10	22.3989
HM071	1 out of 10	25.2661
HM071	1 out of 10	24.4648
HM071	1 out of 10	20.2454
HM071	1 out of 10	22.9248
HM071	1 out of 10	22.2737
HM071	1 out of 10	21.9982
HM072	1 out of 10	22.0859
HM072	1 out of 10	17.4033
HM073	1 out of 10	22.8246
HM073	1 out of 10	26.7935
HM073	1 out of 10	20.4582
HM074	1 out of 10	27.1691
HM074	1 out of 10	23.6259
HM074	1 out of 10	27.1441
HM074	1 out of 10	15.8508
HM074	1 out of 10	11.5312
HM074	1 out of 10	16.1512
HM074	1 out of 10	16.3641
HM075	1 out of 10	26.18
HM075	1 out of 10	22.2862
HM075	1 out of 10	21.247
HM075	1 out of 10	25.842
HM075	1 out of 10	22.5617
HM076	1 out of 10	23.9139
HM076	1 out of 10	14.4485
HM076	1 out of 10	25.3537
HM076	1 out of 10	27.1316
HM076	1 out of 10	29.9487
HM076	1 out of 10	26.6809
HM076	1 out of 10	30.6498
HM076	1 out of 10	26.0423
HM077	1 out of 10	26.3678
HM077	1 out of 10	20.3706
HM077	1 out of 10	21.3848
HM078	1 out of 10	29.3226
HM078	1 out of 10	23.5883
HM078	1 out of 10	27.2067
HM078	1 out of 10	23.1
A17	2 out of 10	20.0937
A17	2 out of 10	22.3287
A17	2 out of 10	24.0515
A17	2 out of 10	26.3185
A17	2 out of 10	26.3116
A17	2 out of 10	24.9964
A17	2 out of 10	24.4244
A17	2 out of 10	23.6751
HM001	2 out of 10	17.1489
HM001	2 out of 10	26.2656
HM001	2 out of 10	23.6893
HM001	2 out of 10	20.0909
HM001	2 out of 10	22.0952
HM002	2 out of 10	28.1394
HM002	2 out of 10	15.3127
HM002	2 out of 10	20.5613
HM002	2 out of 10	16.9332
HM003	2 out of 10	15.8815
HM003	2 out of 10	14.5097
HM003	2 out of 10	27.1729
HM003	2 out of 10	20.8755
HM004	2 out of 10	15.3255
HM004	2 out of 10	17.8183
HM004	2 out of 10	18.0055
HM004	2 out of 10	17.5581
HM005	2 out of 10	11.5802
HM005	2 out of 10	21.167
HM005	2 out of 10	20.1921
HM005	2 out of 10	15.1623
HM005	2 out of 10	19.2611
HM006	2 out of 10	16.1915
HM006	2 out of 10	22.5036
HM006	2 out of 10	22.8662
HM006	2 out of 10	24.3218
HM006	2 out of 10	24.5636
HM006	2 out of 10	24.3674
HM006	2 out of 10	24.8677
HM007	2 out of 10	24.7039
HM007	2 out of 10	23.5759
HM007	2 out of 10	19.7475
HM007	2 out of 10	17.8855
HM007	2 out of 10	18.1952
HM007	2 out of 10	19.8188
HM008	2 out of 10	20.611
HM008	2 out of 10	20.2951
HM008	2 out of 10	23.1417
HM008	2 out of 10	20.5672
HM009	2 out of 10	25.558
HM009	2 out of 10	25.6004
HM009	2 out of 10	19.9441
HM009	2 out of 10	23.6288
HM010	2 out of 10	22.1752
HM010	2 out of 10	14.0059
HM010	2 out of 10	13.0693
HM010	2 out of 10	22.0492
HM010	2 out of 10	24.8896
HM011	2 out of 10	25.1784
HM011	2 out of 10	23.7081
HM012	2 out of 10	23.4374
HM012	2 out of 10	21.7616
HM013	2 out of 10	21.3736
HM013	2 out of 10	25.637
HM013	2 out of 10	22.488
HM013	2 out of 10	27.8705
HM013	2 out of 10	21.1134
HM013	2 out of 10	30.1779
HM014	2 out of 10	23.1309
HM014	2 out of 10	25.8436
HM014	2 out of 10	14.8809
HM014	2 out of 10	22.5405
HM014	2 out of 10	23.5509
HM014	2 out of 10	19.9163
HM015	2 out of 10	10.0808
HM015	2 out of 10	19.1077
HM015	2 out of 10	17.079
HM016	2 out of 10	13.737
HM016	2 out of 10	32.3086
HM016	2 out of 10	25.9125
HM016	2 out of 10	28.1068
HM031	2 out of 10	16.5978
HM031	2 out of 10	22.9309
HM032	2 out of 10	25.3172
HM032	2 out of 10	19.5401
HM032	2 out of 10	24.3876
HM033	2 out of 10	22.6344
HM033	2 out of 10	27.7923
HM034	2 out of 10	10.1336
HM034	2 out of 10	11.6776
HM034	2 out of 10	18.2793
HM034	2 out of 10	16.1956
HM035	2 out of 10	18.3099
HM036	2 out of 10	25.0594
HM036	2 out of 10	29.7924
HM036	2 out of 10	28.875
HM036	2 out of 10	23.7523
HM036	2 out of 10	25.7177
HM036	2 out of 10	29.8359
HM037	2 out of 10	21.7122
HM037	2 out of 10	29.664
HM037	2 out of 10	23.1275
HM037	2 out of 10	23.8146
HM037	2 out of 10	20.2794
HM037	2 out of 10	26.068
HM037	2 out of 10	19.9131
HM038	2 out of 10	21.6996
HM038	2 out of 10	24.5612
HM038	2 out of 10	20.165
HM038	2 out of 10	19.211
HM039	2 out of 10	34.213
HM039	2 out of 10	26.9691
HM039	2 out of 10	23.1936
HM040	2 out of 10	16.0509
HM040	2 out of 10	22.2681
HM040	2 out of 10	24.0741
HM040	2 out of 10	22.5318
HM040	2 out of 10	24.6729
HM040	2 out of 10	27.459
HM041	2 out of 10	33.8011
HM041	2 out of 10	28.1249
HM041	2 out of 10	32.4731
HM042	2 out of 10	16.4855
HM042	2 out of 10	24.6631
HM042	2 out of 10	20.1096
HM042	2 out of 10	21.3528
HM042	2 out of 10	19.0284
HM042	2 out of 10	21.0814
HM043	2 out of 10	19.2455
HM043	2 out of 10	23.5304
HM043	2 out of 10	19.3965
HM044	2 out of 10	33.7878
HM044	2 out of 10	20.1677
HM044	2 out of 10	29.2549
HM044	2 out of 10	25.4397
HM044	2 out of 10	35.2637
HM045	2 out of 10	22.2433
HM045	2 out of 10	20.8128
HM046	2 out of 10	10.3799
HM046	2 out of 10	19.2823
HM047	2 out of 10	20.0063
HM048	2 out of 10	19.5509
HM048	2 out of 10	30.2339
HM048	2 out of 10	22.4894
HM048	2 out of 10	20.3783
HM049	2 out of 10	21.2703
HM049	2 out of 10	16.7356
HM049	2 out of 10	14.4317
HM049	2 out of 10	18.2316
HM050	2 out of 10	29.3847
HM050	2 out of 10	24.715
HM050	2 out of 10	25.542
HM050	2 out of 10	27.6764
HM051	2 out of 10	21.6972
HM051	2 out of 10	17.4478
HM051	2 out of 10	20.8977
HM052	2 out of 10	18.7406
HM052	2 out of 10	25.1642
HM052	2 out of 10	23.8529
HM052	2 out of 10	30.6045
HM053	2 out of 10	15.3648
HM053	2 out of 10	22.1171
HM054	2 out of 10	19.8275
HM055	2 out of 10	11.8631
HM055	2 out of 10	18.534
HM055	2 out of 10	26.8912
HM055	2 out of 10	23.6827
HM056	2 out of 10	25.9831
HM056	2 out of 10	28.0755
HM056	2 out of 10	24.3932
HM056	2 out of 10	14.3082
HM057	2 out of 10	12.3394
HM057	2 out of 10	35.629
HM057	2 out of 10	28.6381
HM058	2 out of 10	29.5582
HM058	2 out of 10	19.3606
HM058	2 out of 10	22.353
HM060	2 out of 10	23.7464
HM060	2 out of 10	24.0488
HM060	2 out of 10	26.9451
HM060	2 out of 10	22.6386
HM060	2 out of 10	16.4089
HM061	2 out of 10	23.482
HM061	2 out of 10	26.9138
HM062	2 out of 10	26.0134
HM062	2 out of 10	31.0497
HM064	2 out of 10	16.062
HM065	2 out of 10	26.2959
HM065	2 out of 10	14.6829
HM065	2 out of 10	22.9444
HM065	2 out of 10	25.5204
HM065	2 out of 10	24.405
HM066	2 out of 10	22.5826
HM066	2 out of 10	24.7084
HM066	2 out of 10	18.3927
HM067	2 out of 10	25.2163
HM067	2 out of 10	16.5029
HM067	2 out of 10	19.4333
HM067	2 out of 10	17.7126
HM067	2 out of 10	11.9438
HM067	2 out of 10	18.3465
HM068	2 out of 10	19.5241
HM068	2 out of 10	23.6632
HM068	2 out of 10	23.2089
HM068	2 out of 10	24.7484
HM068	2 out of 10	22.9604
HM069	2 out of 10	16.2544
HM069	2 out of 10	23.6844
HM069	2 out of 10	19.4149
HM069	2 out of 10	23.7115
HM069	2 out of 10	31.8256
HM070	2 out of 10	12.3429
HM070	2 out of 10	24.947
HM071	2 out of 10	19.8181
HM071	2 out of 10	18.8697
HM072	2 out of 10	17.6882
HM073	2 out of 10	10.8006
HM073	2 out of 10	13.1298
HM073	2 out of 10	23.4438
HM074	2 out of 10	11.2853
HM074	2 out of 10	21.5459
HM074	2 out of 10	16.8052
HM074	2 out of 10	12.1244
HM075	2 out of 10	24.9784
HM075	2 out of 10	25.8193
HM075	2 out of 10	18.6919
HM075	2 out of 10	21.6644
HM075	2 out of 10	24.6485
HM075	2 out of 10	26.7795
HM076	2 out of 10	22.4967
HM076	2 out of 10	26.4643
HM078	2 out of 10	12.6041
HM078	2 out of 10	24.667
HM001	3 out of 10	24.7277
HM002	3 out of 10	24.9405
HM002	3 out of 10	22.4239
HM002	3 out of 10	21.7729
HM002	3 out of 10	16.026
HM003	3 out of 10	26.5682
HM003	3 out of 10	18.5802
HM004	3 out of 10	14.5737
HM004	3 out of 10	18.6428
HM004	3 out of 10	27.0815
HM004	3 out of 10	23.8888
HM004	3 out of 10	13.1589
HM004	3 out of 10	25.9046
HM004	3 out of 10	22.8496
HM005	3 out of 10	15.8633
HM005	3 out of 10	24.277
HM006	3 out of 10	25.1158
HM006	3 out of 10	20.9716
HM006	3 out of 10	24.6526
HM006	3 out of 10	23.7261
HM006	3 out of 10	20.4082
HM006	3 out of 10	24.2644
HM007	3 out of 10	12.2574
HM007	3 out of 10	24.9906
HM007	3 out of 10	21.4724
HM007	3 out of 10	23.1126
HM007	3 out of 10	25.7418
HM008	3 out of 10	24.1142
HM008	3 out of 10	22.7369
HM008	3 out of 10	20.8088
HM008	3 out of 10	21.9857
HM008	3 out of 10	20.3706
HM008	3 out of 10	26.6183
HM009	3 out of 10	13.6722
HM009	3 out of 10	25.6792
HM010	3 out of 10	20.283
HM010	3 out of 10	22.8622
HM010	3 out of 10	22.7745
HM011	3 out of 10	14.9243
HM011	3 out of 10	20.0075
HM011	3 out of 10	28.7092
HM011	3 out of 10	23.5758
HM012	3 out of 10	24.1768
HM012	3 out of 10	24.8028
HM012	3 out of 10	23.3004
HM012	3 out of 10	23.6384
HM012	3 out of 10	26.2677
HM014	3 out of 10	30.5371
HM014	3 out of 10	27.069
HM014	3 out of 10	21.6352
HM014	3 out of 10	23.413
HM014	3 out of 10	21.9982
HM014	3 out of 10	15.0369
HM015	3 out of 10	16.001
HM015	3 out of 10	21.0592
HM015	3 out of 10	20.4082
HM016	3 out of 10	27.2944
HM016	3 out of 10	28.6841
HM031	3 out of 10	19.5818
HM031	3 out of 10	21.7604
HM032	3 out of 10	22.3113
HM032	3 out of 10	21.3347
HM032	3 out of 10	22.6994
HM033	3 out of 10	26.7059
HM033	3 out of 10	26.6558
HM034	3 out of 10	27.2192
HM034	3 out of 10	22.136
HM034	3 out of 10	14.2482
HM034	3 out of 10	14.0854
HM035	3 out of 10	24.3771
HM035	3 out of 10	24.6776
HM036	3 out of 10	21.4223
HM036	3 out of 10	23.5132
HM036	3 out of 10	17.1654
HM036	3 out of 10	26.0799
HM038	3 out of 10	19.5317
HM038	3 out of 10	19.5943
HM038	3 out of 10	28.2083
HM038	3 out of 10	21.0968
HM039	3 out of 10	13.234
HM039	3 out of 10	24.1142
HM039	3 out of 10	24.7402
HM039	3 out of 10	18.9308
HM039	3 out of 10	18.9433
HM039	3 out of 10	15.7005
HM041	3 out of 10	19.9574
HM041	3 out of 10	23.9639
HM041	3 out of 10	28.9846
HM042	3 out of 10	19.4817
HM042	3 out of 10	26.5807
HM042	3 out of 10	33.0412
HM042	3 out of 10	28.9721
HM042	3 out of 10	23.6009
HM042	3 out of 10	32.0521
HM043	3 out of 10	16.5644
HM043	3 out of 10	24.5274
HM044	3 out of 10	26.2927
HM044	3 out of 10	25.3913
HM044	3 out of 10	27.5197
HM044	3 out of 10	29.6857
HM045	3 out of 10	21.1218
HM045	3 out of 10	20.8339
HM045	3 out of 10	21.1218
HM045	3 out of 10	20.4082
HM045	3 out of 10	19.7446
HM045	3 out of 10	25.8295
HM045	3 out of 10	24.9656
HM046	3 out of 10	16.6896
HM046	3 out of 10	14.0854
HM046	3 out of 10	19.2187
HM046	3 out of 10	17.8791
HM046	3 out of 10	12.4577
HM047	3 out of 10	19.0059
HM048	3 out of 10	23.6885
HM048	3 out of 10	23.989
HM048	3 out of 10	23.2878
HM048	3 out of 10	26.4555
HM048	3 out of 10	22.9248
HM049	3 out of 10	26.0548
HM049	3 out of 10	16.3015
HM049	3 out of 10	19.2813
HM049	3 out of 10	19.2062
HM049	3 out of 10	27.4571
HM050	3 out of 10	26.0173
HM050	3 out of 10	29.0347
HM050	3 out of 10	24.1643
HM050	3 out of 10	24.2519
HM050	3 out of 10	22.0108
HM051	3 out of 10	27.2818
HM051	3 out of 10	32.5028
HM051	3 out of 10	24.2519
HM051	3 out of 10	23.5883
HM052	3 out of 10	28.634
HM052	3 out of 10	24.9781
HM052	3 out of 10	24.277
HM053	3 out of 10	14.749
HM053	3 out of 10	23.1251
HM053	3 out of 10	22.0108
HM055	3 out of 10	18.167
HM055	3 out of 10	24.0391
HM055	3 out of 10	24.4147
HM055	3 out of 10	24.4648
HM056	3 out of 10	16.3391
HM056	3 out of 10	18.0543
HM056	3 out of 10	22.0859
HM056	3 out of 10	31.9269
HM056	3 out of 10	27.1817
HM056	3 out of 10	32.5654
HM057	3 out of 10	33.8049
HM057	3 out of 10	31.3509
HM058	3 out of 10	21.6978
HM058	3 out of 10	25.3412
HM058	3 out of 10	16.4517
HM058	3 out of 10	21.0592
HM060	3 out of 10	24.4147
HM060	3 out of 10	20.5834
HM060	3 out of 10	25.241
HM060	3 out of 10	25.5791
HM060	3 out of 10	19.4316
HM060	3 out of 10	22.0233
HM061	3 out of 10	22.4865
HM061	3 out of 10	17.8415
HM061	3 out of 10	25.216
HM061	3 out of 10	20.5334
HM062	3 out of 10	13.522
HM062	3 out of 10	16.7647
HM062	3 out of 10	29.9236
HM062	3 out of 10	20.909
HM063	3 out of 10	28.1207
HM064	3 out of 10	23.8137
HM064	3 out of 10	17.5034
HM064	3 out of 10	16.7522
HM064	3 out of 10	13.209
HM065	3 out of 10	16.2764
HM065	3 out of 10	21.848
HM065	3 out of 10	20.0326
HM065	3 out of 10	15.6379
HM065	3 out of 10	22.8747
HM066	3 out of 10	25.8921
HM066	3 out of 10	24.7527
HM066	3 out of 10	13.9602
HM066	3 out of 10	20.6335
HM067	3 out of 10	26.7435
HM067	3 out of 10	15.5878
HM067	3 out of 10	21.7228
HM068	3 out of 10	20.5584
HM069	3 out of 10	25.3412
HM069	3 out of 10	24.2394
HM069	3 out of 10	27.0439
HM069	3 out of 10	17.2656
HM069	3 out of 10	16.602
HM069	3 out of 10	22.1235
HM069	3 out of 10	21.3472
HM070	3 out of 10	22.0859
HM070	3 out of 10	15.3499
HM070	3 out of 10	18.5301
HM070	3 out of 10	23.7636
HM070	3 out of 10	26.468
HM071	3 out of 10	28.1332
HM071	3 out of 10	23.6009
HM071	3 out of 10	26.1174
HM071	3 out of 10	17.0402
HM071	3 out of 10	22.1109
HM071	3 out of 10	22.3363
HM071	3 out of 10	25.0282
HM072	3 out of 10	21.5851
HM073	3 out of 10	31.1506
HM073	3 out of 10	25.9672
HM073	3 out of 10	27.5948
HM073	3 out of 10	22.5116
HM073	3 out of 10	27.8578
HM073	3 out of 10	19.682
HM074	3 out of 10	25.2786
HM074	3 out of 10	17.8791
HM074	3 out of 10	23.8387
HM074	3 out of 10	16.0761
HM074	3 out of 10	15.7381
HM074	3 out of 10	19.081
HM075	3 out of 10	23.363
HM075	3 out of 10	25.3287
HM075	3 out of 10	27.5948
HM075	3 out of 10	25.1033
HM075	3 out of 10	23.6384
HM075	3 out of 10	22.8747
HM076	3 out of 10	17.4909
HM076	3 out of 10	20.5208
HM076	3 out of 10	18.5426
HM077	3 out of 10	18.6428
HM077	3 out of 10	24.3145
HM077	3 out of 10	24.5774
HM078	3 out of 10	27.2192
HM078	3 out of 10	42.4941
HM078	3 out of 10	22.7745
A17	4 out of 10	32.5905
A17	4 out of 10	24.6025
A17	4 out of 10	30.2492
A17	4 out of 10	27.6199
A17	4 out of 10	30.2492
A17	4 out of 10	24.6901
A17	4 out of 10	35.082
A17	4 out of 10	12.3576
HM026	4 out of 10	24.8904
HM026	4 out of 10	21.3722
HM026	4 out of 10	11.8943
HM094	4 out of 10	13.1338
HM094	4 out of 10	19.1686
HM098	4 out of 10	27.7701
HM098	4 out of 10	18.4675
HM098	4 out of 10	28.9345
HM098	4 out of 10	24.6526
HM099	4 out of 10	33.6797
HM099	4 out of 10	26.7309
HM099	4 out of 10	26.8812
HM099	4 out of 10	20.4457
HM099	4 out of 10	27.6074
HM099	4 out of 10	30.9378
HM103	4 out of 10	25.1909
HM103	4 out of 10	24.4147
HM103	4 out of 10	22.2487
HM103	4 out of 10	19.4817
HM103	4 out of 10	23.4756
HM103	4 out of 10	21.9732
HM104	4 out of 10	18.768
HM104	4 out of 10	21.3472
HM104	4 out of 10	19.2062
HM104	4 out of 10	13.4343
HM104	4 out of 10	21.7979
HM105	4 out of 10	20.9716
HM105	4 out of 10	25.2911
HM105	4 out of 10	8.77676
HM105	4 out of 10	22.1861
HM105	4 out of 10	17.8665
HM110	4 out of 10	21.6852
HM110	4 out of 10	25.7418
HM110	4 out of 10	25.7168
HM110	4 out of 10	21.1469
HM111	4 out of 10	27.1065
HM111	4 out of 10	28.5464
HM111	4 out of 10	31.2007
HM111	4 out of 10	25.3537
HM112	4 out of 10	25.6667
HM112	4 out of 10	20.9591
HM112	4 out of 10	28.7342
HM112	4 out of 10	23.1752
HM113	4 out of 10	29.7358
HM113	4 out of 10	34.8692
HM113	4 out of 10	25.4539
HM126	4 out of 10	11.9068
HM126	4 out of 10	21.9732
HM127	4 out of 10	27.6574
HM127	4 out of 10	25.0157
HM127	4 out of 10	26.0048
HM127	4 out of 10	22.7369
HM127	4 out of 10	26.0924
HM134	4 out of 10	13.4218
HM134	4 out of 10	18.4675
HM136	4 out of 10	24.6901
HM138	4 out of 10	28.5088
HM139	4 out of 10	33.0662
HM139	4 out of 10	22.8622
HM139	4 out of 10	26.4805
HM139	4 out of 10	25.3161
HM140	4 out of 10	28.2584
HM140	4 out of 10	17.6537
HM140	4 out of 10	29.6607
HM140	4 out of 10	24.8278
HM140	4 out of 10	20.1703
HM141	4 out of 10	26.8186
HM141	4 out of 10	28.0957
HM141	4 out of 10	27.2818
HM141	4 out of 10	22.0108
HM141	4 out of 10	20.7963
HM141	4 out of 10	21.2345
HM143	4 out of 10	27.0565
HM143	4 out of 10	16.8399
HM143	4 out of 10	36.6596
HM143	4 out of 10	25.1659
HM143	4 out of 10	18.9558
HM144	4 out of 10	18.793
HM144	4 out of 10	15.9259
HM145	4 out of 10	23.0249
HM145	4 out of 10	25.1283
HM145	4 out of 10	21.5976
HM145	4 out of 10	18.7304
HM148	4 out of 10	26.9062
HM148	4 out of 10	21.0717
HM148	4 out of 10	24.5148
HM148	4 out of 10	29.0973
HM148	4 out of 10	18.8431
HM148	4 out of 10	19.8698
HM149	4 out of 10	29.4729
HM149	4 out of 10	23.3504
HM149	4 out of 10	14.5987
HM150	4 out of 10	28.9721
HM150	4 out of 10	30.6999
HM150	4 out of 10	26.7059
HM150	4 out of 10	17.0402
HM150	4 out of 10	26.5557
HM150	4 out of 10	19.2563
HM151	4 out of 10	16.7147
HM151	4 out of 10	30.3368
HM151	4 out of 10	29.8485
HM152	4 out of 10	20.8213
HM152	4 out of 10	24.277
HM153	4 out of 10	31.3259
HM153	4 out of 10	23.4005
HM153	4 out of 10	26.1675
HM153	4 out of 10	16.7021
HM154	4 out of 10	16.1012
HM154	4 out of 10	17.3782
HM154	4 out of 10	13.9477
HM154	4 out of 10	21.1218
HM155	4 out of 10	31.689
HM155	4 out of 10	23.7386
HM155	4 out of 10	24.7778
HM156	4 out of 10	26.2552
HM156	4 out of 10	30.5371
HM156	4 out of 10	29.4353
HM156	4 out of 10	16.9901
HM157	4 out of 10	24.928
HM157	4 out of 10	17.0402
HM172	4 out of 10	24.953
HM172	4 out of 10	19.5693
HM172	4 out of 10	25.9171
HM173	4 out of 10	36.334
HM174	4 out of 10	18.0794
HM174	4 out of 10	31.4511
HM175	4 out of 10	20.0826
HM175	4 out of 10	22.1109
HM175	4 out of 10	25.4789
HM181	4 out of 10	17.4033
HM181	4 out of 10	24.3396
HM181	4 out of 10	25.7794
HM181	4 out of 10	23.363
HM182	4 out of 10	10.1415
HM182	4 out of 10	26.3553
HM182	4 out of 10	19.106
HM182	4 out of 10	20.7337
HM182	4 out of 10	14.8992
HM182	4 out of 10	18.5552
HM188	4 out of 10	21.0717
HM188	4 out of 10	20.2579
HM188	4 out of 10	24.4022
HM188	4 out of 10	20.6836
HM188	4 out of 10	13.6347
HM188	4 out of 10	19.3565
HM191	4 out of 10	29.9111
HM191	4 out of 10	30.6623
HM191	4 out of 10	30.6122
HM192	4 out of 10	22.5241
HM192	4 out of 10	19.1436
HM192	4 out of 10	26.5431
HM192	4 out of 10	22.0358
HM193	4 out of 10	17.0402
HM193	4 out of 10	23.7135
HM193	4 out of 10	16.7272
HM193	4 out of 10	24.9906
HM194	4 out of 10	34.168
HM194	4 out of 10	28.2584
HM194	4 out of 10	32.2399
HM194	4 out of 10	32.8534
HM196	4 out of 10	25.7168
HM196	4 out of 10	28.0706
HM196	4 out of 10	25.554
HM196	4 out of 10	17.6537
HM196	4 out of 10	28.922
HM196	4 out of 10	27.0439
HM197	4 out of 10	12.7332
HM197	4 out of 10	24.928
HM198	4 out of 10	33.3041
HM198	4 out of 10	30.462
HM198	4 out of 10	26.6934
HM198	4 out of 10	27.2318
HM198	4 out of 10	26.4179
HM198	4 out of 10	29.0472
HM198	4 out of 10	26.3929
HM198	4 out of 10	25.2285
HM199	4 out of 10	20.0826
HM199	4 out of 10	30.0864
HM199	4 out of 10	25.0157
HM200	4 out of 10	24.7652
HM200	4 out of 10	25.3412
HM200	4 out of 10	8.7392
HM200	4 out of 10	26.8812
HM202	4 out of 10	22.3363
HM202	4 out of 10	25.4789
HM202	4 out of 10	25.6667
HM202	4 out of 10	26.2051
HM202	4 out of 10	18.6303
HM202	4 out of 10	26.6683
HM202	4 out of 10	21.9607
HM203	4 out of 10	18.4425
HM203	4 out of 10	13.4719
HM203	4 out of 10	25.4539
HM205	4 out of 10	9.62815
HM205	4 out of 10	21.4098
HM205	4 out of 10	28.3461
HM205	4 out of 10	26.2426
HM206	4 out of 10	24.4397
HM206	4 out of 10	25.9296
A17	5 out of 10	28.2334
A17	5 out of 10	28.296
A17	5 out of 10	28.8093
A17	5 out of 10	24.3521
A17	5 out of 10	25.2535
A17	5 out of 10	27.4947
A17	5 out of 10	29.5981
HM026	5 out of 10	26.8812
HM026	5 out of 10	11.5938
HM026	5 out of 10	18.2296
HM094	5 out of 10	11.9569
HM094	5 out of 10	24.9155
HM098	5 out of 10	25.3287
HM098	5 out of 10	30.149
HM099	5 out of 10	34.9818
HM099	5 out of 10	30.0363
HM099	5 out of 10	27.4446
HM099	5 out of 10	26.443
HM099	5 out of 10	17.6912
HM099	5 out of 10	28.6466
HM103	5 out of 10	32.4527
HM103	5 out of 10	20.4082
HM103	5 out of 10	22.9999
HM103	5 out of 10	27.2443
HM104	5 out of 10	25.1409
HM104	5 out of 10	16.026
HM104	5 out of 10	16.8524
HM104	5 out of 10	25.241
HM104	5 out of 10	21.0342
HM105	5 out of 10	27.3069
HM105	5 out of 10	23.8638
HM105	5 out of 10	29.836
HM105	5 out of 10	27.8077
HM106	5 out of 10	28.3961
HM106	5 out of 10	36.334
HM106	5 out of 10	35.7456
HM106	5 out of 10	30.487
HM107	5 out of 10	23.2503
HM107	5 out of 10	24.6025
HM107	5 out of 10	23.4256
HM109	5 out of 10	36.3966
HM109	5 out of 10	40.4157
HM109	5 out of 10	34.5436
HM109	5 out of 10	28.0831
HM110	5 out of 10	36.5719
HM110	5 out of 10	25.4664
HM110	5 out of 10	20.8839
HM110	5 out of 10	46.6258
HM111	5 out of 10	25.6417
HM111	5 out of 10	31.4887
HM111	5 out of 10	21.535
HM111	5 out of 10	24.2519
HM111	5 out of 10	28.6215
HM111	5 out of 10	34.5436
HM112	5 out of 10	31.9269
HM112	5 out of 10	32.2148
HM112	5 out of 10	27.7451
HM112	5 out of 10	28.4462
HM113	5 out of 10	23.5007
HM113	5 out of 10	34.4059
HM115	5 out of 10	16.6395
HM115	5 out of 10	31.4761
HM126	5 out of 10	35.7456
HM126	5 out of 10	19.369
HM126	5 out of 10	15.4877
HM127	5 out of 10	26.4179
HM127	5 out of 10	23.5633
HM127	5 out of 10	33.1789
HM127	5 out of 10	27.2192
HM127	5 out of 10	25.1283
HM127	5 out of 10	35.1822
HM134	5 out of 10	15.1371
HM134	5 out of 10	29.2851
HM134	5 out of 10	23.5633
HM134	5 out of 10	18.7555
HM139	5 out of 10	18.743
HM139	5 out of 10	20.1077
HM139	5 out of 10	15.4877
HM139	5 out of 10	18.0543
HM139	5 out of 10	32.7031
HM139	5 out of 10	38.9633
HM140	5 out of 10	28.008
HM140	5 out of 10	30.1866
HM140	5 out of 10	31.8768
HM140	5 out of 10	31.063
HM140	5 out of 10	29.3101
HM141	5 out of 10	15.5503
HM141	5 out of 10	26.8436
HM141	5 out of 10	14.1229
HM143	5 out of 10	29.4228
HM143	5 out of 10	18.2547
HM143	5 out of 10	34.744
HM144	5 out of 10	35.6329
HM144	5 out of 10	26.6308
HM145	5 out of 10	36.3215
HM145	5 out of 10	21.7979
HM145	5 out of 10	28.8844
HM145	5 out of 10	29.8235
HM145	5 out of 10	27.382
HM146	5 out of 10	17.0652
HM146	5 out of 10	24.7527
HM146	5 out of 10	14.2857
HM148	5 out of 10	23.9013
HM148	5 out of 10	27.6825
HM148	5 out of 10	32.2649
HM148	5 out of 10	24.4773
HM148	5 out of 10	29.1599
HM148	5 out of 10	27.4822
HM149	5 out of 10	22.762
HM149	5 out of 10	32.5905
HM149	5 out of 10	37.2731
HM149	5 out of 10	18.8556
HM149	5 out of 10	32.6155
HM150	5 out of 10	27.4571
HM150	5 out of 10	37.1479
HM150	5 out of 10	20.0075
HM150	5 out of 10	19.6069
HM150	5 out of 10	26.5306
HM151	5 out of 10	22.8496
HM151	5 out of 10	28.2459
HM151	5 out of 10	22.0483
HM153	5 out of 10	29.0222
HM153	5 out of 10	39.1136
HM153	5 out of 10	28.4462
HM153	5 out of 10	32.4903
HM153	5 out of 10	26.3052
HM154	5 out of 10	34.4936
HM154	5 out of 10	21.5475
HM154	5 out of 10	21.1218
HM154	5 out of 10	31.2383
HM155	5 out of 10	20.3205
HM155	5 out of 10	19.6444
HM155	5 out of 10	23.8012
HM155	5 out of 10	30.7124
HM156	5 out of 10	33.4919
HM156	5 out of 10	38.7129
HM156	5 out of 10	38.3874
HM156	5 out of 10	34.7815
HM156	5 out of 10	26.9813
HM156	5 out of 10	34.3934
HM156	5 out of 10	34.2682
HM157	5 out of 10	27.6324
HM157	5 out of 10	27.7826
HM157	5 out of 10	30.6999
HM157	5 out of 10	22.0984
HM172	5 out of 10	41.5675
HM172	5 out of 10	36.0586
HM172	5 out of 10	32.3651
HM172	5 out of 10	17.8916
HM172	5 out of 10	30.5747
HM173	5 out of 10	31.3384
HM173	5 out of 10	30.6498
HM174	5 out of 10	20.1578
HM174	5 out of 10	36.4342
HM174	5 out of 10	48.8293
HM174	5 out of 10	30.8877
HM175	5 out of 10	15.9008
HM175	5 out of 10	23.5633
HM181	5 out of 10	25.6542
HM181	5 out of 10	41.6301
HM181	5 out of 10	21.6477
HM181	5 out of 10	14.7865
HM181	5 out of 10	39.1136
HM182	5 out of 10	22.0859
HM182	5 out of 10	25.2661
HM182	5 out of 10	22.2612
HM188	5 out of 10	34.4059
HM188	5 out of 10	33.4043
HM188	5 out of 10	31.9895
HM188	5 out of 10	20.3956
HM188	5 out of 10	30.2116
HM188	5 out of 10	30.0864
HM188	5 out of 10	17.6662
HM191	5 out of 10	25.6291
HM191	5 out of 10	31.7266
HM191	5 out of 10	26.8812
HM191	5 out of 10	35.2698
HM192	5 out of 10	56.4292
HM192	5 out of 10	62.6643
HM192	5 out of 10	18.2421
HM192	5 out of 10	29.5981
HM192	5 out of 10	30.2116
HM193	5 out of 10	39.6519
HM193	5 out of 10	28.1958
HM194	5 out of 10	20.6711
HM194	5 out of 10	33.4168
HM194	5 out of 10	22.0984
HM194	5 out of 10	28.1833
HM196	5 out of 10	43.6459
HM196	5 out of 10	26.7935
HM196	5 out of 10	20.8213
HM196	5 out of 10	25.6291
HM196	5 out of 10	33.855
HM197	5 out of 10	18.8306
HM197	5 out of 10	28.2709
HM197	5 out of 10	26.2552
HM197	5 out of 10	23.2628
HM198	5 out of 10	13.4719
HM198	5 out of 10	27.1441
HM198	5 out of 10	37.4859
HM198	5 out of 10	31.5388
HM198	5 out of 10	32.1648
HM198	5 out of 10	34.3934
HM199	5 out of 10	19.7696
HM199	5 out of 10	19.7821
HM199	5 out of 10	28.0706
HM199	5 out of 10	28.4337
HM199	5 out of 10	15.9509
HM199	5 out of 10	18.6678
HM200	5 out of 10	32.9786
HM200	5 out of 10	37.9992
HM200	5 out of 10	31.7641
HM200	5 out of 10	28.0205
HM202	5 out of 10	37.0602
HM202	5 out of 10	33.1914
HM202	5 out of 10	34.9944
HM202	5 out of 10	25.9547
HM202	5 out of 10	30.0363
HM202	5 out of 10	34.481
HM202	5 out of 10	34.1179
HM203	5 out of 10	21.222
HM203	5 out of 10	20.1828
HM203	5 out of 10	30.775
HM203	5 out of 10	37.9992
HM205	5 out of 10	12.5579
HM205	5 out of 10	27.9955
HM205	5 out of 10	25.2661
HM205	5 out of 10	40.8789
HM205	5 out of 10	33.5796
HM206	5 out of 10	33.8425
HM206	5 out of 10	35.1446
A17	6 out of 10	25.8796
A17	6 out of 10	29.9737
A17	6 out of 10	26.5056
A17	6 out of 10	20.0576
A17	6 out of 10	23.9139
A17	6 out of 10	18.3047
A17	6 out of 10	21.0217
A17	6 out of 10	25.7043
A17	6 out of 10	26.13
A17	6 out of 10	25.5415
HM026	6 out of 10	17.2781
HM026	6 out of 10	20.646
HM026	6 out of 10	19.1436
HM026	6 out of 10	19.6069
HM026	6 out of 10	16.7272
HM060	6 out of 10	13.6597
HM060	6 out of 10	17.7914
HM060	6 out of 10	24.1517
HM060	6 out of 10	21.6352
HM060	6 out of 10	22.4239
HM098	6 out of 10	25.8921
HM098	6 out of 10	24.3521
HM098	6 out of 10	27.2944
HM099	6 out of 10	18.5552
HM099	6 out of 10	20.5709
HM099	6 out of 10	27.1065
HM099	6 out of 10	22.4365
HM099	6 out of 10	34.5436
HM099	6 out of 10	23.388
HM099	6 out of 10	30.437
HM103	6 out of 10	25.4789
HM103	6 out of 10	23.2753
HM104	6 out of 10	22.2612
HM104	6 out of 10	25.9547
HM104	6 out of 10	25.2285
HM104	6 out of 10	25.4539
HM105	6 out of 10	25.6291
HM105	6 out of 10	20.4708
HM105	6 out of 10	21.2095
HM105	6 out of 10	26.3553
HM107	6 out of 10	25.529
HM107	6 out of 10	31.7892
HM107	6 out of 10	21.0717
HM107	6 out of 10	29.3853
HM107	6 out of 10	26.3303
HM107	6 out of 10	22.8997
HM109	6 out of 10	23.1626
HM109	6 out of 10	28.4587
HM109	6 out of 10	21.2846
HM109	6 out of 10	22.9874
HM110	6 out of 10	26.9438
HM110	6 out of 10	27.2944
HM110	6 out of 10	20.6836
HM110	6 out of 10	20.6711
HM111	6 out of 10	21.1343
HM111	6 out of 10	29.4228
HM111	6 out of 10	27.9204
HM111	6 out of 10	32.1272
HM112	6 out of 10	17.1028
HM112	6 out of 10	23.388
HM112	6 out of 10	27.0064
HM112	6 out of 10	25.6417
HM113	6 out of 10	24.0015
HM113	6 out of 10	30.1114
HM126	6 out of 10	24.7652
HM126	6 out of 10	19.1561
HM126	6 out of 10	25.8921
HM127	6 out of 10	12.2324
HM127	6 out of 10	21.3973
HM127	6 out of 10	17.7288
HM127	6 out of 10	17.3908
HM134	6 out of 10	26.3052
HM134	6 out of 10	28.5339
HM139	6 out of 10	31.5012
HM139	6 out of 10	32.5279
HM139	6 out of 10	34.744
HM140	6 out of 10	28.5714
HM140	6 out of 10	28.2584
HM140	6 out of 10	25.3662
HM140	6 out of 10	25.8921
HM140	6 out of 10	28.9971
HM140	6 out of 10	23.363
HM140	6 out of 10	33.4168
HM141	6 out of 10	33.3667
HM141	6 out of 10	26.0423
HM141	6 out of 10	27.3319
HM141	6 out of 10	29.3978
HM141	6 out of 10	30.5872
HM143	6 out of 10	20.1327
HM143	6 out of 10	24.277
HM143	6 out of 10	27.382
HM144	6 out of 10	24.3646
HM144	6 out of 10	21.2345
HM145	6 out of 10	19.2313
HM145	6 out of 10	21.2095
HM145	6 out of 10	25.0157
HM145	6 out of 10	26.0924
HM145	6 out of 10	25.529
HM145	6 out of 10	19.9199
HM146	6 out of 10	24.014
HM146	6 out of 10	23.8888
HM146	6 out of 10	27.8953
HM148	6 out of 10	22.0984
HM148	6 out of 10	29.3727
HM148	6 out of 10	17.0151
HM149	6 out of 10	29.9987
HM149	6 out of 10	26.5181
HM149	6 out of 10	26.9313
HM149	6 out of 10	25.7544
HM150	6 out of 10	22.7495
HM150	6 out of 10	23.2628
HM150	6 out of 10	27.407
HM150	6 out of 10	16.8649
HM150	6 out of 10	19.3314
HM153	6 out of 10	20.6335
HM153	6 out of 10	23.075
HM153	6 out of 10	24.6025
HM153	6 out of 10	25.6041
HM153	6 out of 10	22.1109
HM154	6 out of 10	25.6417
HM154	6 out of 10	26.7435
HM154	6 out of 10	26.9563
HM155	6 out of 10	24.4648
HM155	6 out of 10	27.9705
HM155	6 out of 10	30.8251
HM155	6 out of 10	25.4038
HM156	6 out of 10	59.0835
HM156	6 out of 10	25.9922
HM156	6 out of 10	34.2807
HM156	6 out of 10	26.9939
HM156	6 out of 10	21.247
HM157	6 out of 10	26.5932
HM157	6 out of 10	20.909
HM172	6 out of 10	13.1338
HM172	6 out of 10	26.0298
HM172	6 out of 10	21.6226
HM172	6 out of 10	38.0368
HM173	6 out of 10	16.915
HM173	6 out of 10	21.823
HM173	6 out of 10	16.915
HM175	6 out of 10	26.756
HM175	6 out of 10	26.2677
HM175	6 out of 10	24.8404
HM181	6 out of 10	21.9732
HM181	6 out of 10	22.3864
HM181	6 out of 10	22.2862
HM181	6 out of 10	26.7059
HM181	6 out of 10	25.1659
HM182	6 out of 10	15.7506
HM182	6 out of 10	18.5927
HM182	6 out of 10	15.1496
HM188	6 out of 10	25.0157
HM188	6 out of 10	16.7773
HM188	6 out of 10	30.124
HM188	6 out of 10	21.4849
HM191	6 out of 10	12.5579
HM191	6 out of 10	19.2313
HM191	6 out of 10	24.903
HM191	6 out of 10	27.4446
HM192	6 out of 10	17.1529
HM192	6 out of 10	26.13
HM192	6 out of 10	25.867
HM193	6 out of 10	24.2644
HM193	6 out of 10	33.3792
HM193	6 out of 10	31.9269
HM194	6 out of 10	26.9187
HM194	6 out of 10	29.0848
HM194	6 out of 10	41.2045
HM196	6 out of 10	19.8322
HM196	6 out of 10	34.6188
HM196	6 out of 10	19.5568
HM196	6 out of 10	25.6792
HM196	6 out of 10	23.3379
HM197	6 out of 10	32.4277
HM197	6 out of 10	24.64
HM197	6 out of 10	13.4719
HM197	6 out of 10	14.7615
HM197	6 out of 10	27.6449
HM198	6 out of 10	26.781
HM198	6 out of 10	26.3178
HM198	6 out of 10	23.6009
HM198	6 out of 10	31.0755
HM199	6 out of 10	14.2231
HM199	6 out of 10	18.8932
HM199	6 out of 10	26.781
HM199	6 out of 10	24.928
HM199	6 out of 10	25.0407
HM200	6 out of 10	26.2552
HM200	6 out of 10	22.4991
HM200	6 out of 10	20.2704
HM202	6 out of 10	23.9765
HM202	6 out of 10	19.8072
HM202	6 out of 10	25.1659
HM202	6 out of 10	24.4773
HM202	6 out of 10	28.2584
HM203	6 out of 10	28.8218
HM203	6 out of 10	25.3787
HM203	6 out of 10	40.3656
HM203	6 out of 10	24.6275
HM203	6 out of 10	17.2155
HM205	6 out of 10	28.0831
HM205	6 out of 10	25.3161
HM206	6 out of 10	15.2873
HM206	6 out of 10	20.7212
A17	7 out of 10	28.922
A17	7 out of 10	17.5911
A17	7 out of 10	32.1272
A17	7 out of 10	29.9612
A17	7 out of 10	21.873
A17	7 out of 10	18.0168
A17	7 out of 10	23.075
HM027	7 out of 10	25.5916
HM027	7 out of 10	23.1877
HM027	7 out of 10	18.0543
HM027	7 out of 10	22.7495
HM027	7 out of 10	17.6036
HM028	7 out of 10	22.1986
HM028	7 out of 10	23.2503
HM028	7 out of 10	28.4963
HM028	7 out of 10	30.8126
HM028	7 out of 10	31.2257
HM028	7 out of 10	25.3412
HM081	7 out of 10	23.676
HM081	7 out of 10	16.2138
HM081	7 out of 10	15.9008
HM081	7 out of 10	25.5791
HM082	7 out of 10	16.7898
HM082	7 out of 10	33.7924
HM082	7 out of 10	19.5067
HM082	7 out of 10	21.9732
HM083	7 out of 10	18.2171
HM083	7 out of 10	18.4926
HM084	7 out of 10	19.0184
HM084	7 out of 10	25.4539
HM084	7 out of 10	24.4147
HM084	7 out of 10	24.903
HM084	7 out of 10	19.9449
HM085	7 out of 10	16.4517
HM085	7 out of 10	24.7026
HM085	7 out of 10	25.1659
HM085	7 out of 10	27.5698
HM085	7 out of 10	26.5181
HM086	7 out of 10	16.3766
HM086	7 out of 10	26.3929
HM086	7 out of 10	27.2443
HM086	7 out of 10	30.1991
HM087	7 out of 10	23.0625
HM087	7 out of 10	19.3565
HM088	7 out of 10	19.081
HM088	7 out of 10	18.3047
HM088	7 out of 10	15.4251
HM088	7 out of 10	17.541
HM088	7 out of 10	21.247
HM088	7 out of 10	18.6804
HM091	7 out of 10	21.848
HM091	7 out of 10	19.1186
HM091	7 out of 10	30.1615
HM095	7 out of 10	15.9509
HM095	7 out of 10	21.3722
HM095	7 out of 10	15.2247
HM096	7 out of 10	27.3695
HM096	7 out of 10	15.375
HM097	7 out of 10	23.6384
HM097	7 out of 10	18.1044
HM097	7 out of 10	17.228
HM108	7 out of 10	22.6994
HM108	7 out of 10	28.5965
HM108	7 out of 10	30.2366
HM108	7 out of 10	22.9248
HM116	7 out of 10	18.9808
HM116	7 out of 10	31.6264
HM116	7 out of 10	20.7963
HM116	7 out of 10	21.9607
HM118	7 out of 10	28.0331
HM118	7 out of 10	29.8235
HM118	7 out of 10	32.0396
HM118	7 out of 10	44.3846
HM120	7 out of 10	23.701
HM120	7 out of 10	25.6291
HM120	7 out of 10	30.0989
HM120	7 out of 10	22.2862
HM120	7 out of 10	25.5791
HM120	7 out of 10	18.6804
HM122	7 out of 10	24.0891
HM122	7 out of 10	39.4766
HM122	7 out of 10	36.9851
HM128	7 out of 10	13.9852
HM128	7 out of 10	16.7647
HM128	7 out of 10	24.5649
HM128	7 out of 10	24.7652
HM128	7 out of 10	25.5165
HM128	7 out of 10	25.0783
HM129	7 out of 10	15.6004
HM129	7 out of 10	19.4691
HM129	7 out of 10	19.97
HM129	7 out of 10	25.5039
HM130	7 out of 10	13.9477
HM130	7 out of 10	25.9046
HM130	7 out of 10	21.3848
HM130	7 out of 10	22.5491
HM130	7 out of 10	26.2802
HM130	7 out of 10	30.9253
HM131	7 out of 10	23.4506
HM131	7 out of 10	20.3205
HM131	7 out of 10	18.5927
HM131	7 out of 10	22.4239
HM131	7 out of 10	12.7958
HM131	7 out of 10	19.1937
HM133	7 out of 10	24.5023
HM133	7 out of 10	24.6651
HM133	7 out of 10	16.4142
HM133	7 out of 10	19.8573
HM133	7 out of 10	26.9062
HM137	7 out of 10	29.7483
HM137	7 out of 10	21.9482
HM137	7 out of 10	28.6966
HM142	7 out of 10	28.3586
HM142	7 out of 10	30.9879
HM142	7 out of 10	30.8627
HM142	7 out of 10	27.6074
HM142	7 out of 10	23.0374
HM158	7 out of 10	20.9966
HM158	7 out of 10	21.3221
HM158	7 out of 10	25.554
HM159	7 out of 10	24.8028
HM159	7 out of 10	29.4228
HM159	7 out of 10	42.757
HM159	7 out of 10	26.0048
HM159	7 out of 10	23.2378
HM159	7 out of 10	32.7157
HM160	7 out of 10	33.0162
HM160	7 out of 10	30.9002
HM160	7 out of 10	29.1348
HM163	7 out of 10	19.3189
HM163	7 out of 10	26.6433
HM163	7 out of 10	23.676
HM163	7 out of 10	17.203
HM163	7 out of 10	29.3602
HM164	7 out of 10	25.8796
HM164	7 out of 10	44.0466
HM164	7 out of 10	29.9987
HM164	7 out of 10	29.4604
HM164	7 out of 10	31.4636
HM164	7 out of 10	34.3558
HM165	7 out of 10	26.5557
HM165	7 out of 10	31.1256
HM165	7 out of 10	22.449
HM165	7 out of 10	32.6781
HM165	7 out of 10	20.8714
HM165	7 out of 10	28.3335
HM165	7 out of 10	22.2236
HM165	7 out of 10	24.1142
HM165	7 out of 10	22.6743
HM166	7 out of 10	21.9732
HM166	7 out of 10	30.8251
HM166	7 out of 10	31.8893
HM166	7 out of 10	20.7462
HM167	7 out of 10	27.1441
HM167	7 out of 10	29.1474
HM168	7 out of 10	28.9345
HM168	7 out of 10	30.0613
HM168	7 out of 10	36.7973
HM168	7 out of 10	30.2867
HM169	7 out of 10	25.1158
HM169	7 out of 10	25.529
HM169	7 out of 10	25.8796
HM169	7 out of 10	42.2687
HM171	7 out of 10	19.056
HM171	7 out of 10	20.9215
HM171	7 out of 10	23.2002
HM171	7 out of 10	28.7843
HM171	7 out of 10	17.7038
HM180	7 out of 10	20.308
HM180	7 out of 10	28.3711
HM180	7 out of 10	24.9906
HM180	7 out of 10	22.8371
HM180	7 out of 10	20.9591
HM183	7 out of 10	16.915
HM183	7 out of 10	18.4926
HM183	7 out of 10	24.6526
HM183	7 out of 10	24.928
HM183	7 out of 10	22.0483
HM183	7 out of 10	25.7544
HM183	7 out of 10	26.5181
HM184	7 out of 10	23.9264
HM184	7 out of 10	26.1425
HM184	7 out of 10	28.7968
HM184	7 out of 10	28.4462
HM184	7 out of 10	29.7984
HM185	7 out of 10	20.2454
HM185	7 out of 10	22.8371
HM185	7 out of 10	27.7326
HM186	7 out of 10	21.6727
HM186	7 out of 10	25.3913
HM189	7 out of 10	18.0293
HM189	7 out of 10	18.167
HM189	7 out of 10	20.333
HM190	7 out of 10	28.5839
HM190	7 out of 10	25.4413
HM190	7 out of 10	17.3407
HM195	7 out of 10	43.2202
HM195	7 out of 10	21.8355
HM195	7 out of 10	14.7615
HM195	7 out of 10	19.5818
HM195	7 out of 10	26.5932
A17	8 out of 10	31.1005
A17	8 out of 10	26.8687
A17	8 out of 10	34.1305
A17	8 out of 10	21.5726
A17	8 out of 10	22.8622
A17	8 out of 10	27.4196
HM027	8 out of 10	12.7207
HM027	8 out of 10	30.5622
HM027	8 out of 10	9.99124
HM027	8 out of 10	24.953
HM027	8 out of 10	25.9422
HM028	8 out of 10	29.3101
HM028	8 out of 10	22.5742
HM028	8 out of 10	30.0488
HM079	8 out of 10	14.5486
HM079	8 out of 10	24.7903
HM081	8 out of 10	27.1942
HM081	8 out of 10	21.0592
HM081	8 out of 10	27.2443
HM082	8 out of 10	26.4054
HM082	8 out of 10	35.7831
HM082	8 out of 10	16.4017
HM082	8 out of 10	25.9672
HM082	8 out of 10	35.5953
HM083	8 out of 10	20.283
HM083	8 out of 10	19.2939
HM083	8 out of 10	24.7402
HM083	8 out of 10	28.1207
HM084	8 out of 10	25.1909
HM084	8 out of 10	34.8066
HM084	8 out of 10	20.2204
HM084	8 out of 10	23.388
HM084	8 out of 10	14.0353
HM084	8 out of 10	26.3178
HM085	8 out of 10	29.3101
HM085	8 out of 10	34.6939
HM085	8 out of 10	26.2802
HM086	8 out of 10	27.7701
HM086	8 out of 10	26.2301
HM086	8 out of 10	30.4119
HM086	8 out of 10	26.5682
HM087	8 out of 10	27.67
HM087	8 out of 10	26.6183
HM087	8 out of 10	27.8828
HM087	8 out of 10	26.6683
HM088	8 out of 10	25.0532
HM088	8 out of 10	21.0968
HM091	8 out of 10	33.6046
HM091	8 out of 10	21.7478
HM091	8 out of 10	25.4914
HM091	8 out of 10	26.5431
HM095	8 out of 10	20.5208
HM095	8 out of 10	29.235
HM095	8 out of 10	18.4425
HM095	8 out of 10	34.1179
HM096	8 out of 10	23.6384
HM096	8 out of 10	28.1958
HM096	8 out of 10	25.6417
HM097	8 out of 10	25.9922
HM108	8 out of 10	40.5284
HM108	8 out of 10	33.9927
HM108	8 out of 10	29.235
HM108	8 out of 10	30.8001
HM114	8 out of 10	24.3646
HM116	8 out of 10	31.2883
HM116	8 out of 10	22.4991
HM116	8 out of 10	29.3477
HM116	8 out of 10	14.1355
HM116	8 out of 10	14.0979
HM116	8 out of 10	23.8638
HM117	8 out of 10	27.2693
HM117	8 out of 10	22.3488
HM118	8 out of 10	24.5399
HM118	8 out of 10	18.1295
HM118	8 out of 10	29.1974
HM118	8 out of 10	14.6613
HM118	8 out of 10	28.4963
HM118	8 out of 10	26.8937
HM119	8 out of 10	23.4005
HM120	8 out of 10	15.1747
HM120	8 out of 10	21.3597
HM120	8 out of 10	19.9324
HM120	8 out of 10	23.9389
HM120	8 out of 10	30.6122
HM120	8 out of 10	21.1719
HM120	8 out of 10	28.1833
HM122	8 out of 10	23.8262
HM122	8 out of 10	29.1724
HM122	8 out of 10	34.3183
HM122	8 out of 10	31.3259
HM122	8 out of 10	35.7831
HM128	8 out of 10	10.3794
HM128	8 out of 10	12.608
HM128	8 out of 10	20.2579
HM128	8 out of 10	22.3989
HM128	8 out of 10	20.8714
HM129	8 out of 10	15.6379
HM129	8 out of 10	22.4865
HM129	8 out of 10	23.1626
HM129	8 out of 10	29.4353
HM129	8 out of 10	26.4179
HM129	8 out of 10	22.0108
HM130	8 out of 10	24.8278
HM130	8 out of 10	22.7119
HM130	8 out of 10	22.0984
HM131	8 out of 10	17.0778
HM131	8 out of 10	20.6836
HM131	8 out of 10	17.9166
HM131	8 out of 10	23.2753
HM131	8 out of 10	21.3096
HM131	8 out of 10	22.2612
HM132	8 out of 10	21.4599
HM133	8 out of 10	21.1469
HM133	8 out of 10	24.7402
HM133	8 out of 10	21.247
HM137	8 out of 10	27.094
HM137	8 out of 10	25.7168
HM142	8 out of 10	14.799
HM142	8 out of 10	25.7794
HM142	8 out of 10	27.3069
HM158	8 out of 10	19.6069
HM158	8 out of 10	18.4425
HM158	8 out of 10	23.5633
HM158	8 out of 10	23.8262
HM159	8 out of 10	35.2823
HM159	8 out of 10	26.9813
HM159	8 out of 10	21.4599
HM159	8 out of 10	17.3532
HM159	8 out of 10	32.4027
HM159	8 out of 10	22.787
HM159	8 out of 10	24.6526
HM159	8 out of 10	26.8561
HM160	8 out of 10	29.4604
HM160	8 out of 10	18.9057
HM160	8 out of 10	20.3456
HM161	8 out of 10	26.0298
HM163	8 out of 10	22.1109
HM163	8 out of 10	23.3254
HM163	8 out of 10	27.1441
HM163	8 out of 10	16.0135
HM163	8 out of 10	33.7298
HM164	8 out of 10	33.6296
HM164	8 out of 10	19.9825
HM164	8 out of 10	31.4636
HM164	8 out of 10	30.0739
HM164	8 out of 10	26.0674
HM164	8 out of 10	29.6732
HM165	8 out of 10	22.3989
HM165	8 out of 10	26.0173
HM165	8 out of 10	24.8904
HM165	8 out of 10	23.8638
HM165	8 out of 10	30.6623
HM165	8 out of 10	24.7652
HM166	8 out of 10	30.9127
HM166	8 out of 10	24.9155
HM166	8 out of 10	26.6057
HM166	8 out of 10	25.216
HM166	8 out of 10	32.941
HM166	8 out of 10	28.1833
HM167	8 out of 10	18.3799
HM167	8 out of 10	23.4631
HM167	8 out of 10	23.7887
HM167	8 out of 10	26.7435
HM168	8 out of 10	17.1779
HM168	8 out of 10	21.3221
HM168	8 out of 10	24.5023
HM168	8 out of 10	15.8007
HM169	8 out of 10	33.8801
HM169	8 out of 10	27.4696
HM170	8 out of 10	24.7277
HM170	8 out of 10	21.3848
HM171	8 out of 10	21.1594
HM171	8 out of 10	23.1501
HM171	8 out of 10	21.7604
HM171	8 out of 10	29.523
HM171	8 out of 10	26.6809
HM180	8 out of 10	25.4413
HM180	8 out of 10	28.7718
HM183	8 out of 10	24.0766
HM183	8 out of 10	18.5301
HM183	8 out of 10	24.8404
HM183	8 out of 10	23.1251
HM183	8 out of 10	21.0717
HM183	8 out of 10	16.9901
HM183	8 out of 10	12.3826
HM184	8 out of 10	26.4054
HM184	8 out of 10	25.6667
HM184	8 out of 10	24.2018
HM184	8 out of 10	29.21
HM184	8 out of 10	31.4761
HM185	8 out of 10	26.781
HM185	8 out of 10	26.8186
HM185	8 out of 10	24.302
HM185	8 out of 10	29.836
HM185	8 out of 10	17.0527
HM185	8 out of 10	16.7147
HM186	8 out of 10	28.4212
HM187	8 out of 10	21.4098
HM187	8 out of 10	20.2204
HM188	8 out of 10	19.707
HM188	8 out of 10	20.1703
HM189	8 out of 10	22.0358
HM189	8 out of 10	25.9547
HM189	8 out of 10	21.3848
HM190	8 out of 10	25.2535
HM190	8 out of 10	33.9427
HM190	8 out of 10	36.0461
HM195	8 out of 10	18.8556
HM195	8 out of 10	19.707
HM195	8 out of 10	20.2204
HM195	8 out of 10	25.4789
HM195	8 out of 10	16.7522
A17	9 out of 10	20.2955
A17	9 out of 10	25.3161
A17	9 out of 10	25.2285
HM027	9 out of 10	30.4119
HM027	9 out of 10	31.3134
HM028	9 out of 10	30.462
HM028	9 out of 10	17.0151
HM028	9 out of 10	24.8028
HM079	9 out of 10	29.4854
HM079	9 out of 10	16.0386
HM079	9 out of 10	39.2262
HM082	9 out of 10	16.9025
HM082	9 out of 10	29.4604
HM082	9 out of 10	25.0282
HM082	9 out of 10	15.8382
HM083	9 out of 10	18.8056
HM083	9 out of 10	23.5883
HM083	9 out of 10	17.2405
HM084	9 out of 10	21.7604
HM084	9 out of 10	26.6558
HM084	9 out of 10	20.4082
HM084	9 out of 10	19.056
HM085	9 out of 10	16.8649
HM085	9 out of 10	29.4353
HM085	9 out of 10	17.6787
HM086	9 out of 10	19.394
HM086	9 out of 10	26.8061
HM088	9 out of 10	19.4441
HM088	9 out of 10	25.3161
HM088	9 out of 10	16.5895
HM091	9 out of 10	23.6009
HM091	9 out of 10	28.7592
HM091	9 out of 10	22.8622
HM095	9 out of 10	30.8126
HM095	9 out of 10	21.7604
HM095	9 out of 10	26.0173
HM096	9 out of 10	30.8877
HM096	9 out of 10	26.1049
HM096	9 out of 10	34.143
HM096	9 out of 10	18.9057
HM097	9 out of 10	23.0875
HM097	9 out of 10	21.3096
HM108	9 out of 10	22.0108
HM108	9 out of 10	28.5339
HM108	9 out of 10	37.1103
HM108	9 out of 10	29.2225
HM116	9 out of 10	18.4174
HM116	9 out of 10	21.3722
HM116	9 out of 10	25.0532
HM116	9 out of 10	25.4664
HM118	9 out of 10	22.0108
HM118	9 out of 10	25.3036
HM118	9 out of 10	30.0488
HM118	9 out of 10	37.3482
HM118	9 out of 10	17.6286
HM119	9 out of 10	14.2857
HM119	9 out of 10	27.4822
HM120	9 out of 10	13.9602
HM120	9 out of 10	24.2269
HM120	9 out of 10	17.1779
HM122	9 out of 10	27.1191
HM122	9 out of 10	20.4833
HM122	9 out of 10	30.3243
HM122	9 out of 10	31.6765
HM128	9 out of 10	25.4038
HM128	9 out of 10	23.9139
HM128	9 out of 10	18.8306
HM128	9 out of 10	12.3451
HM129	9 out of 10	12.9836
HM129	9 out of 10	29.8235
HM129	9 out of 10	31.9144
HM129	9 out of 10	16.5895
HM130	9 out of 10	11.4311
HM130	9 out of 10	22.8121
HM130	9 out of 10	20.5208
HM130	9 out of 10	24.0391
HM130	9 out of 10	14.0854
HM131	9 out of 10	17.6787
HM131	9 out of 10	17.1904
HM131	9 out of 10	25.1659
HM131	9 out of 10	27.5197
HM131	9 out of 10	24.4022
HM131	9 out of 10	23.7261
HM133	9 out of 10	19.1186
HM133	9 out of 10	22.4615
HM137	9 out of 10	24.3771
HM142	9 out of 10	22.4615
HM142	9 out of 10	24.1017
HM142	9 out of 10	30.2742
HM142	9 out of 10	26.7435
HM142	9 out of 10	23.1877
HM159	9 out of 10	30.4244
HM159	9 out of 10	23.3254
HM159	9 out of 10	46.4129
HM159	9 out of 10	24.8904
HM159	9 out of 10	24.8028
HM161	9 out of 10	29.9737
HM161	9 out of 10	22.9748
HM163	9 out of 10	16.4017
HM163	9 out of 10	25.1534
HM164	9 out of 10	23.6259
HM164	9 out of 10	25.0031
HM164	9 out of 10	27.9705
HM165	9 out of 10	30.75
HM165	9 out of 10	31.5638
HM165	9 out of 10	11.4812
HM165	9 out of 10	34.2557
HM166	9 out of 10	27.7451
HM166	9 out of 10	37.7488
HM166	9 out of 10	21.5976
HM166	9 out of 10	26.2051
HM168	9 out of 10	30.5622
HM168	9 out of 10	32.4027
HM169	9 out of 10	28.9345
HM169	9 out of 10	21.1093
HM169	9 out of 10	19.682
HM169	9 out of 10	15.4
HM171	9 out of 10	25.3537
HM171	9 out of 10	20.6711
HM171	9 out of 10	29.5105
HM171	9 out of 10	32.7282
HM180	9 out of 10	16.9651
HM180	9 out of 10	42.7069
HM180	9 out of 10	19.5693
HM180	9 out of 10	23.7261
HM180	9 out of 10	25.0908
HM183	9 out of 10	21.0968
HM183	9 out of 10	29.26
HM183	9 out of 10	11.1055
HM184	9 out of 10	28.2709
HM184	9 out of 10	30.75
HM184	9 out of 10	38.2747
HM184	9 out of 10	15.8257
HM184	9 out of 10	18.5552
HM184	9 out of 10	33.1914
HM184	9 out of 10	37.6111
HM184	9 out of 10	15.1872
HM185	9 out of 10	18.6804
HM185	9 out of 10	23.5883
HM185	9 out of 10	26.2301
HM188	9 out of 10	17.4158
HM189	9 out of 10	14.148
HM189	9 out of 10	19.4191
HM195	9 out of 10	18.455
HM195	9 out of 10	18.2171
HM195	9 out of 10	24.327
HM195	9 out of 10	36.1212
HM195	9 out of 10	26.13
A17	10 out of 10	21.4599
A17	10 out of 10	27.5072
A17	10 out of 10	32.2399
A17	10 out of 10	26.3178
A17	10 out of 10	29.1348
A17	10 out of 10	13.5345
A17	10 out of 10	24.9405
[truncated: 252 more rows]

## Sheet: Supplementary dataset 1B
Supplementary dataset 1B : Number of infected seedlings tested for each individual accession and mean root length.
HapMap_line	Plant_number	Root_length_3dpi_(mm)
A17	78	25.746
HM001	15	23.5733
HM002	15	21.3059
HM003	17	24.5531
HM004	17	20.7975
HM005	17	20.6674
HM006	27	22.0682
HM007	18	22.4782
HM008	19	22.7035
HM010	18	23.0025
HM011	11	21.2142
HM012	21	23.8847
HM013	16	25.0808
HM014	24	22.9063
HM015	12	18.5336
HM016	14	24.7037
HM026	9	18.933
HM027	12	22.7568
HM028	12	26.2948
HM031	9	21.8013
HM032	19	23.8899
HM033	11	25.4227
HM034	16	18.3191
HM035	9	21.0347
HM036	18	24.1026
HM037	18	23.3504
HM038	16	21.7798
HM039	19	22.4873
HM040	14	22.6965
HM041	15	27.1613
HM042	25	22.8538
HM043	11	22.514
HM044	20	25.8715
HM045	19	22.9767
HM046	15	20.4466
HM047	4	21.3718
HM048	17	23.7313
HM049	23	21.2151
HM050	20	24.8
HM051	10	22.9311
HM052	21	24.6145
HM053	11	19.1455
HM054	1	19.8275
HM055	17	20.2779
HM056	22	22.6065
HM057	16	28.8278
HM058	13	23.5454
HM059	2	22.2487
HM060	32	22.0259
HM061	11	24.0244
HM062	14	25.5331
HM063	4	22.1579
HM064	15	16.9265
HM065	14	21.4006
HM066	21	23.2337
HM067	19	19.0611
HM068	8	22.44
HM069	23	21.8336
HM070	12	21.6386
HM071	20	23.3267
HM072	6	20.3763
HM073	15	23.9364
HM074	17	18.6758
HM075	21	24.2609
HM076	16	22.742
HM077	8	23.0484
HM078	10	25.8863
HM079	6	24.8178
HM081	7	22.4096
HM082	13	24.5726
HM083	8	20.9758
HM084	15	23.0383
HM085	11	24.9701
HM086	10	25.7393
HM087	6	25.2097
HM088	11	19.7981
HM091	10	25.3737
HM095	7	23.3454
HM096	8	25.5846
HM097	5	21.56
HM098	9	25.8712
HM099	19	26.7665
HM105	12	22.8901
HM106	4	32.7407
HM107	9	25.3648
HM108	16	22.0801
HM108	12	29.6576
HM109	8	29.4166
HM111	14	27.7782
HM112	12	26.0006
HM114	1	24.3646
HM115	4	24.0578
HM117	2	24.8091
HM118	16	27.2359
HM119	3	21.7228
HM120	16	22.6071
HM122	10	30.3817
HM126	8	21.787
HM127	14	24.4631
HM128	15	19.8456
HM129	14	22.2147
HM130	13	21.6799
HM131	18	20.8325
HM133	12	22.1059
HM134	9	21.6837
HM138	1	28.5088
HM139	13	26.9659
HM141	13	24.9629
HM143	12	25.3537
HM145	15	24.6459
HM146	7	21.9836
HM147	5	25.0257
HM148	15	24.9172
HM149	12	26.7268
HM150	16	24.3497
HM152	2	22.5491
HM153	14	26.3571
HM154	9	23.2992
HM155	11	25.7589
HM156	16	31.9895
HM157	8	24.7105
HM159	19	28.2406
HM160	6	26.9605
HM161	3	26.3261
HM163	12	23.34
HM164	15	29.513
HM165	19	25.8776
HM166	14	27.6789
HM167	7	24.7778
HM168	8	26.7848
HM169	9	26.5269
HM170	2	23.0562
HM172	12	27.31
HM173	16	25.6625
HM175	8	23.1251
HM180	12	24.9781
HM181	14	25.1596
HM182	12	19.0748
HM183	16	21.2816
HM184	18	27.3187
HM185	12	23.4016
HM186	3	25.1617
HM187	2	20.8151
HM188	21	23.413
HM189	7	19.934
HM190	6	27.768
HM191	11	26.8026
HM192	12	29.7118
HM193	9	26.6544
HM194	11	29.9179
HM195	13	23.3504
HM196	16	26.6707
HM197	11	22.4752
HM198	18	28.264
HM199	14	22.5518
HM200	11	25.9558
HM202	19	27.2878
HM203	12	25.3297
HM205	9	25.3913
HM206	9	25.8942

## Sheet: Supplementary dataset 1C
Supplementary dataset 1C : Root length of each individual mock seedling for each accession throughout all repetitions.
HapMap_line	experiment_repeat	root_length_(mm)_5d
HM006	1 out of 16	67.3
HM006	1 out of 16	72.3
HM006	1 out of 16	67.8
HM006	1 out of 16	63.1
HM006	1 out of 16	57.1
HM006	1 out of 16	63.1
HM006	1 out of 16	62
HM006	1 out of 16	50.5
HM006	1 out of 16	56.2
HM006	1 out of 16	56.3
HM006	1 out of 16	59.8
HM006	1 out of 16	73.2
HM006	1 out of 16	55.3
HM006	1 out of 16	60.5
HM006	1 out of 16	60.4
HM006	1 out of 16	58.2
HM006	1 out of 16	52.5
HM006	1 out of 16	62.2
HM006	1 out of 16	64.3
HM006	1 out of 16	64.5
HM016	1 out of 16	56.6
HM016	1 out of 16	63.2
HM016	1 out of 16	91.9
HM016	1 out of 16	62.2
HM016	1 out of 16	72.8
HM016	1 out of 16	88.3
HM016	1 out of 16	66.2
HM016	1 out of 16	28.7
HM016	1 out of 16	76.7
HM016	1 out of 16	55.8
HM045	1 out of 16	78.2
HM045	1 out of 16	90.1
HM045	1 out of 16	77.4
HM045	1 out of 16	73.4
HM045	1 out of 16	85.1
HM045	1 out of 16	100.7
HM045	1 out of 16	117.4
HM045	1 out of 16	110.7
HM045	1 out of 16	102.4
HM045	1 out of 16	96.8
HM045	1 out of 16	84.6
HM045	1 out of 16	106.9
HM045	1 out of 16	115.6
HM045	1 out of 16	108.7
HM045	1 out of 16	105.8
HM072	1 out of 16	75.4
HM072	1 out of 16	83
HM072	1 out of 16	84.3
HM072	1 out of 16	75.3
HM072	1 out of 16	44.8
HM073	1 out of 16	54.2
HM073	1 out of 16	49.9
HM073	1 out of 16	64.8
HM073	1 out of 16	54.1
HM073	1 out of 16	59.4
HM073	1 out of 16	48.1
HM073	1 out of 16	59.9
HM073	1 out of 16	57.2
HM073	1 out of 16	63.4
HM073	1 out of 16	52.9
HM073	1 out of 16	76.7
HM073	1 out of 16	53.8
HM073	1 out of 16	58.8
HM073	1 out of 16	53.8
HM073	1 out of 16	64.2
HM073	1 out of 16	57.8
HM073	1 out of 16	53.1
HM073	1 out of 16	61.3
HM073	1 out of 16	64.8
HM073	1 out of 16	57.2
HM075	1 out of 16	59.5
HM075	1 out of 16	72.3
HM075	1 out of 16	57.8
HM075	1 out of 16	48.8
HM075	1 out of 16	17.1
HM075	1 out of 16	70.8
HM075	1 out of 16	60.7
HM075	1 out of 16	53.4
HM075	1 out of 16	61
HM075	1 out of 16	56.1
HM075	1 out of 16	61.7
HM075	1 out of 16	66
HM075	1 out of 16	51.8
HM075	1 out of 16	56
HM075	1 out of 16	33.1
HM106	1 out of 16	36.5
HM106	1 out of 16	39
HM106	1 out of 16	35.8
HM106	1 out of 16	33.9
HM106	1 out of 16	34.3
HM106	1 out of 16	63.7
HM106	1 out of 16	45.2
HM106	1 out of 16	59.9
HM106	1 out of 16	48.8
HM106	1 out of 16	37.6
HM106	1 out of 16	29.3
HM106	1 out of 16	47
HM107	1 out of 16	35
HM107	1 out of 16	36.9
HM107	1 out of 16	29.9
HM107	1 out of 16	40.8
HM107	1 out of 16	29.6
HM107	1 out of 16	51.5
HM107	1 out of 16	35.6
HM107	1 out of 16	43.2
HM107	1 out of 16	47.1
HM107	1 out of 16	44
HM107	1 out of 16	29.7
HM107	1 out of 16	45.1
HM107	1 out of 16	41.8
HM107	1 out of 16	48.9
HM107	1 out of 16	45.3
HM109	1 out of 16	57.7
HM109	1 out of 16	97.9
HM109	1 out of 16	72.2
HM109	1 out of 16	67.7
HM109	1 out of 16	50.8
HM109	1 out of 16	57
HM109	1 out of 16	62.6
HM109	1 out of 16	80.3
HM109	1 out of 16	47.2
HM109	1 out of 16	173.2
HM109	1 out of 16	63.2
HM109	1 out of 16	46.8
HM109	1 out of 16	59.7
HM109	1 out of 16	33.3
HM109	1 out of 16	75.6
HM109	1 out of 16	83.3
HM109	1 out of 16	27.6
HM141	1 out of 16	44.1
HM141	1 out of 16	55
HM141	1 out of 16	58.6
HM141	1 out of 16	52.2
HM141	1 out of 16	45.2
HM141	1 out of 16	43.6
HM141	1 out of 16	43.1
HM141	1 out of 16	45.4
HM141	1 out of 16	54.3
HM141	1 out of 16	55.9
HM143	1 out of 16	86.7
HM143	1 out of 16	59.5
HM143	1 out of 16	24.4
HM143	1 out of 16	65.2
HM143	1 out of 16	27.6
HM143	1 out of 16	70.3
HM143	1 out of 16	39.2
HM143	1 out of 16	72.4
HM143	1 out of 16	76
HM143	1 out of 16	55.2
HM145	1 out of 16	47.6
HM145	1 out of 16	50.3
HM145	1 out of 16	40.8
HM145	1 out of 16	44.9
HM145	1 out of 16	55.7
HM145	1 out of 16	59.4
HM145	1 out of 16	46.3
HM145	1 out of 16	44.5
HM145	1 out of 16	58.6
HM145	1 out of 16	2
HM145	1 out of 16	35.9
HM145	1 out of 16	53.7
HM145	1 out of 16	50.1
HM145	1 out of 16	50.3
HM145	1 out of 16	40.6
HM145	1 out of 16	52.2
HM149	1 out of 16	11.2
HM149	1 out of 16	34.3
HM149	1 out of 16	42.6
HM149	1 out of 16	48.5
HM149	1 out of 16	26
HM149	1 out of 16	46.6
HM149	1 out of 16	65.5
HM149	1 out of 16	58.5
HM149	1 out of 16	33.4
HM149	1 out of 16	55.3
HM149	1 out of 16	52.4
HM149	1 out of 16	61
HM149	1 out of 16	59.2
HM149	1 out of 16	62.4
HM149	1 out of 16	31.9
HM149	1 out of 16	23.3
HM149	1 out of 16	35.5
HM149	1 out of 16	45.4
HM149	1 out of 16	26.7
HM149	1 out of 16	21.8
HM194	1 out of 16	63.8
HM194	1 out of 16	50.7
HM194	1 out of 16	83.8
HM194	1 out of 16	76.8
HM194	1 out of 16	27.9
HM194	1 out of 16	58.6
HM194	1 out of 16	73.2
HM194	1 out of 16	69.6
HM194	1 out of 16	54.3
HM194	1 out of 16	51.2
HM194	1 out of 16	87.2
HM194	1 out of 16	58.2
HM194	1 out of 16	58.4
HM194	1 out of 16	78.6
HM194	1 out of 16	75.4
HM199	1 out of 16	22.4
HM199	1 out of 16	32.9
HM199	1 out of 16	29.2
HM199	1 out of 16	39.4
HM199	1 out of 16	28.4
HM199	1 out of 16	31.6
HM199	1 out of 16	69.4
HM199	1 out of 16	54.8
HM199	1 out of 16	59.4
HM199	1 out of 16	34.3
HM199	1 out of 16	53.3
HM199	1 out of 16	59.4
HM199	1 out of 16	52
HM199	1 out of 16	44.9
HM199	1 out of 16	32.9
HM200	1 out of 16	42.6
HM200	1 out of 16	56.7
HM200	1 out of 16	29.5
HM200	1 out of 16	57.1
HM200	1 out of 16	56.3
HM200	1 out of 16	27.8
HM200	1 out of 16	26.1
HM200	1 out of 16	16.5
HM200	1 out of 16	28
HM200	1 out of 16	42.6
HM200	1 out of 16	62.7
HM200	1 out of 16	53.4
HM200	1 out of 16	68.4
HM200	1 out of 16	53.7
HM200	1 out of 16	54.5
HM200	1 out of 16	53.5
HM200	1 out of 16	44.3
HM200	1 out of 16	50.4
HM200	1 out of 16	48.7
HM200	1 out of 16	57.9
A17	1 out of 16	57.5
A17	1 out of 16	56.6
A17	1 out of 16	52.8
A17	1 out of 16	55.7
A17	1 out of 16	36.8
A17	1 out of 16	57.3
A17	1 out of 16	59.8
A17	1 out of 16	60.8
A17	1 out of 16	53.2
A17	1 out of 16	55.2
A17	1 out of 16	58.6
A17	1 out of 16	64.5
A17	1 out of 16	60.7
A17	1 out of 16	55.2
A17	1 out of 16	57.3
A17	1 out of 16	67.9
A17	1 out of 16	60.5
A17	1 out of 16	54.6
A17	1 out of 16	55.1
A17	1 out of 16	24.5
HM006	10 out of 16	42.8
HM006	10 out of 16	27.1
HM006	10 out of 16	43.4
HM006	10 out of 16	45.1
HM006	10 out of 16	45.5
HM006	10 out of 16	38.7
HM006	10 out of 16	41.4
HM006	10 out of 16	41.6
HM006	10 out of 16	46.8
HM006	10 out of 16	28.4
HM006	10 out of 16	36.5
HM006	10 out of 16	45.8
HM006	10 out of 16	15.3
HM006	10 out of 16	43.6
HM006	10 out of 16	19
HM006	10 out of 16	37.3
HM006	10 out of 16	41.8
HM006	10 out of 16	38.5
HM006	10 out of 16	38.1
HM006	10 out of 16	49.5
HM054	10 out of 16	50.2
HM054	10 out of 16	29.4
HM054	10 out of 16	41
HM054	10 out of 16	37
HM054	10 out of 16	31.7
HM054	10 out of 16	32.6
HM054	10 out of 16	32.5
HM054	10 out of 16	36.8
HM054	10 out of 16	30.1
HM054	10 out of 16	26.7
HM054	10 out of 16	32.9
HM054	10 out of 16	34.3
HM054	10 out of 16	31.5
HM054	10 out of 16	31.8
HM054	10 out of 16	13.1
HM054	10 out of 16	42.3
HM054	10 out of 16	41.4
HM054	10 out of 16	43.1
HM054	10 out of 16	33.7
HM054	10 out of 16	50.1
HM056	10 out of 16	51.6
HM056	10 out of 16	49.7
HM056	10 out of 16	56.5
HM056	10 out of 16	51.9
HM056	10 out of 16	41.4
HM056	10 out of 16	36.8
HM056	10 out of 16	39.9
HM056	10 out of 16	38.6
HM056	10 out of 16	41.8
HM056	10 out of 16	46.2
HM056	10 out of 16	48.4
HM056	10 out of 16	42.6
HM056	10 out of 16	40.6
HM056	10 out of 16	47.2
HM056	10 out of 16	46.2
HM056	10 out of 16	43
HM056	10 out of 16	41.4
HM056	10 out of 16	51.3
HM056	10 out of 16	42.5
HM056	10 out of 16	45.9
HM084	10 out of 16	44.7
HM084	10 out of 16	41.8
HM084	10 out of 16	45.4
HM084	10 out of 16	54
HM084	10 out of 16	35.9
HM084	10 out of 16	37.3
HM084	10 out of 16	32.6
HM084	10 out of 16	47.7
HM084	10 out of 16	35.6
HM084	10 out of 16	41.2
HM084	10 out of 16	30.3
HM084	10 out of 16	38.9
HM084	10 out of 16	37.2
HM084	10 out of 16	35.8
HM084	10 out of 16	41.4
HM084	10 out of 16	42.8
HM084	10 out of 16	47.2
HM084	10 out of 16	45.8
HM084	10 out of 16	38
HM084	10 out of 16	37.3
HM087	10 out of 16	27.2
HM087	10 out of 16	40.4
HM087	10 out of 16	43.5
HM087	10 out of 16	40.8
HM087	10 out of 16	37.6
HM087	10 out of 16	25.6
HM087	10 out of 16	34.8
HM087	10 out of 16	44.7
HM087	10 out of 16	28.8
HM087	10 out of 16	39.6
HM087	10 out of 16	41.3
HM087	10 out of 16	33.3
HM087	10 out of 16	34.4
HM087	10 out of 16	37
HM087	10 out of 16	32.2
HM087	10 out of 16	35.9
HM087	10 out of 16	47.8
HM087	10 out of 16	22.1
HM087	10 out of 16	28.1
HM087	10 out of 16	40.4
HM087	10 out of 16	33.9
HM087	10 out of 16	30.9
HM087	10 out of 16	34.8
HM087	10 out of 16	25.1
HM087	10 out of 16	42.3
HM089	10 out of 16	34.5
HM089	10 out of 16	35.4
HM089	10 out of 16	31.1
HM089	10 out of 16	52.8
HM089	10 out of 16	22.7
HM089	10 out of 16	41.1
HM089	10 out of 16	30.4
HM089	10 out of 16	38.7
HM089	10 out of 16	39.6
HM089	10 out of 16	34.8
HM089	10 out of 16	37
HM089	10 out of 16	26
HM089	10 out of 16	26.3
HM089	10 out of 16	36.7
HM089	10 out of 16	30.2
HM089	10 out of 16	43.5
HM089	10 out of 16	32.8
HM089	10 out of 16	41
HM089	10 out of 16	47.8
HM089	10 out of 16	43.6
HM089	10 out of 16	40.7
HM089	10 out of 16	45.8
HM089	10 out of 16	42.1
HM089	10 out of 16	35.6
HM089	10 out of 16	33.5
HM092	10 out of 16	46.2
HM092	10 out of 16	38.3
HM092	10 out of 16	48.1
HM092	10 out of 16	51
HM092	10 out of 16	47.3
HM092	10 out of 16	43.1
HM092	10 out of 16	43
HM092	10 out of 16	47.2
HM092	10 out of 16	42.4
HM092	10 out of 16	43.4
HM092	10 out of 16	53.5
HM092	10 out of 16	41.4
HM092	10 out of 16	47.8
HM092	10 out of 16	51.8
HM092	10 out of 16	41.9
HM092	10 out of 16	59.3
HM092	10 out of 16	66.9
HM092	10 out of 16	47.4
HM092	10 out of 16	42.9
HM092	10 out of 16	45.5
HM093	10 out of 16	38.3
HM093	10 out of 16	43.4
HM093	10 out of 16	41.7
HM093	10 out of 16	35.5
HM093	10 out of 16	36.8
HM093	10 out of 16	34.8
HM093	10 out of 16	37.8
HM093	10 out of 16	43.1
HM093	10 out of 16	42.8
HM093	10 out of 16	40.5
HM093	10 out of 16	44
HM093	10 out of 16	38.8
HM093	10 out of 16	29.5
HM093	10 out of 16	39.2
HM093	10 out of 16	23.8
HM093	10 out of 16	34.6
HM093	10 out of 16	33.5
HM093	10 out of 16	31.3
HM093	10 out of 16	45.8
HM093	10 out of 16	43.4
HM117	10 out of 16	37.5
HM117	10 out of 16	38.8
HM117	10 out of 16	37.9
HM117	10 out of 16	38.3
HM117	10 out of 16	33.8
HM117	10 out of 16	37.9
HM117	10 out of 16	43.5
HM117	10 out of 16	34.2
HM117	10 out of 16	38.2
HM117	10 out of 16	31.1
HM117	10 out of 16	40.9
HM117	10 out of 16	43.1
HM117	10 out of 16	34.2
HM117	10 out of 16	20.7
HM117	10 out of 16	33.4
HM117	10 out of 16	38.7
HM117	10 out of 16	32.1
HM117	10 out of 16	33.7
HM117	10 out of 16	34.9
HM117	10 out of 16	42.4
HM118	10 out of 16	58.7
HM118	10 out of 16	30.4
HM118	10 out of 16	45.6
HM118	10 out of 16	55.1
HM118	10 out of 16	51.4
HM118	10 out of 16	56.2
HM118	10 out of 16	48.9
HM118	10 out of 16	48.8
HM118	10 out of 16	46.9
HM118	10 out of 16	52.7
HM118	10 out of 16	46.6
HM118	10 out of 16	66.7
HM118	10 out of 16	60.7
HM118	10 out of 16	62.3
HM118	10 out of 16	51.8
HM118	10 out of 16	56.6
HM118	10 out of 16	52.3
HM118	10 out of 16	44.2
HM118	10 out of 16	22.9
HM118	10 out of 16	54.2
HM119	10 out of 16	19.1
HM119	10 out of 16	23.8
HM119	10 out of 16	25.1
HM119	10 out of 16	20.1
HM119	10 out of 16	23.4
HM119	10 out of 16	29.4
HM119	10 out of 16	28.2
HM119	10 out of 16	32.5
HM119	10 out of 16	33.3
HM119	10 out of 16	31.3
HM119	10 out of 16	34.1
HM119	10 out of 16	32.7
HM119	10 out of 16	35.8
HM119	10 out of 16	28.4
HM119	10 out of 16	31.8
HM119	10 out of 16	37.8
HM119	10 out of 16	28.4
HM119	10 out of 16	38.9
HM119	10 out of 16	36.9
HM119	10 out of 16	38
HM121	10 out of 16	26.8
HM121	10 out of 16	21.7
HM121	10 out of 16	32.3
HM121	10 out of 16	40.3
HM121	10 out of 16	36.5
HM121	10 out of 16	28
HM121	10 out of 16	25.9
HM121	10 out of 16	21.6
HM121	10 out of 16	20.8
HM125	10 out of 16	28.5
HM125	10 out of 16	47.6
HM125	10 out of 16	45.7
HM125	10 out of 16	28.6
HM125	10 out of 16	43.8
HM125	10 out of 16	50.4
HM125	10 out of 16	38.5
HM125	10 out of 16	52.6
HM125	10 out of 16	36.5
HM125	10 out of 16	38.1
HM125	10 out of 16	49.8
HM125	10 out of 16	34.1
HM125	10 out of 16	42.2
HM125	10 out of 16	28.9
HM168	10 out of 16	47.2
HM168	10 out of 16	47.5
HM168	10 out of 16	38.3
HM168	10 out of 16	38.6
HM168	10 out of 16	34.5
HM168	10 out of 16	32.1
HM168	10 out of 16	31
HM168	10 out of 16	43.8
HM168	10 out of 16	37.9
HM168	10 out of 16	38.3
HM168	10 out of 16	48.8
HM168	10 out of 16	52.6
HM168	10 out of 16	47.2
HM168	10 out of 16	53.5
HM168	10 out of 16	50.1
HM168	10 out of 16	40.8
HM168	10 out of 16	50.8
HM168	10 out of 16	51
HM168	10 out of 16	48.5
HM168	10 out of 16	47.1
HM168	10 out of 16	54.9
HM168	10 out of 16	55.9
HM168	10 out of 16	52.7
HM168	10 out of 16	56.4
HM168	10 out of 16	50.2
HM168	10 out of 16	47.8
HM168	10 out of 16	54.4
HM168	10 out of 16	51.1
HM168	10 out of 16	51.3
HM168	10 out of 16	43.5
HM168	10 out of 16	54.2
HM168	10 out of 16	55.4
HM168	10 out of 16	48.6
HM168	10 out of 16	52.7
HM168	10 out of 16	50
HM168	10 out of 16	53.2
HM169	10 out of 16	49.4
HM169	10 out of 16	59.8
HM169	10 out of 16	62.5
HM169	10 out of 16	56.7
HM169	10 out of 16	54
HM169	10 out of 16	40.2
HM169	10 out of 16	54.2
HM169	10 out of 16	47.8
HM169	10 out of 16	61.5
HM169	10 out of 16	68.1
HM169	10 out of 16	58.4
HM169	10 out of 16	48.1
HM169	10 out of 16	49.1
HM169	10 out of 16	50
HM169	10 out of 16	38.3
HM169	10 out of 16	61.9
HM169	10 out of 16	53.9
HM169	10 out of 16	48.6
HM169	10 out of 16	54.3
HM169	10 out of 16	48.8
HM169	10 out of 16	56
HM169	10 out of 16	54.5
HM169	10 out of 16	55
HM169	10 out of 16	56.4
HM169	10 out of 16	52.5
HM169	10 out of 16	53.9
HM169	10 out of 16	49.5
HM169	10 out of 16	61.6
HM169	10 out of 16	52.7
HM169	10 out of 16	52.7
HM169	10 out of 16	62.9
HM169	10 out of 16	62.5
HM169	10 out of 16	57.5
HM169	10 out of 16	61.5
HM169	10 out of 16	56.4
HM170	10 out of 16	51.7
HM170	10 out of 16	55.6
HM170	10 out of 16	54.7
HM170	10 out of 16	67.4
HM170	10 out of 16	57.7
HM170	10 out of 16	64.6
HM170	10 out of 16	63.2
HM170	10 out of 16	56.8
HM170	10 out of 16	52.8
HM170	10 out of 16	52.5
HM170	10 out of 16	64.3
HM170	10 out of 16	57.1
HM170	10 out of 16	45.3
HM170	10 out of 16	49.9
HM170	10 out of 16	55.3
HM170	10 out of 16	56.6
HM170	10 out of 16	56.6
HM170	10 out of 16	58.9
HM170	10 out of 16	58
HM170	10 out of 16	55.7
HM170	10 out of 16	58.8
HM170	10 out of 16	61.1
HM170	10 out of 16	40
HM170	10 out of 16	60.8
HM170	10 out of 16	55.5
HM170	10 out of 16	47.2
HM170	10 out of 16	53.1
HM170	10 out of 16	49.3
HM170	10 out of 16	57.8
HM170	10 out of 16	58.2
HM170	10 out of 16	55.1
HM170	10 out of 16	58.3
HM170	10 out of 16	53.3
HM170	10 out of 16	58.1
HM170	10 out of 16	30.4
HM172	10 out of 16	61.4
HM172	10 out of 16	75
HM172	10 out of 16	69.3
HM172	10 out of 16	66.7
HM172	10 out of 16	73.1
HM172	10 out of 16	34.2
HM172	10 out of 16	68.7
HM172	10 out of 16	67.3
HM172	10 out of 16	66.2
HM172	10 out of 16	38.5
HM172	10 out of 16	75.4
HM172	10 out of 16	77
HM172	10 out of 16	66
HM172	10 out of 16	75.5
HM172	10 out of 16	65.7
HM172	10 out of 16	58.6
HM172	10 out of 16	52.3
HM172	10 out of 16	78.9
HM172	10 out of 16	68
HM172	10 out of 16	74.3
HM172	10 out of 16	36.7
HM172	10 out of 16	63.1
HM172	10 out of 16	72.7
HM172	10 out of 16	58.7
HM172	10 out of 16	62.6
HM172	10 out of 16	55.3
HM172	10 out of 16	40
HM172	10 out of 16	67.3
HM172	10 out of 16	63.2
HM172	10 out of 16	70.9
HM172	10 out of 16	37
HM172	10 out of 16	49.4
HM172	10 out of 16	62.8
HM172	10 out of 16	62.8
HM172	10 out of 16	70
HM172	10 out of 16	74.2
HM173	10 out of 16	61.8
HM173	10 out of 16	56.7
HM173	10 out of 16	58.4
HM173	10 out of 16	58.4
HM173	10 out of 16	55.1
HM173	10 out of 16	51.5
HM173	10 out of 16	46.4
HM173	10 out of 16	58.8
HM173	10 out of 16	58.9
HM173	10 out of 16	54.9
HM173	10 out of 16	58.1
HM173	10 out of 16	39.2
HM173	10 out of 16	65
HM173	10 out of 16	49.7
HM173	10 out of 16	56.3
HM173	10 out of 16	59.7
HM173	10 out of 16	61.9
HM173	10 out of 16	72.3
HM173	10 out of 16	50.4
HM173	10 out of 16	55.3
HM173	10 out of 16	52.8
HM173	10 out of 16	49.1
HM173	10 out of 16	46
HM173	10 out of 16	57.1
HM173	10 out of 16	56.7
HM173	10 out of 16	54.9
HM173	10 out of 16	62.1
HM173	10 out of 16	55.3
HM173	10 out of 16	48.6
HM173	10 out of 16	36
HM173	10 out of 16	53.6
HM173	10 out of 16	55.4
HM173	10 out of 16	57.3
HM173	10 out of 16	59.5
HM173	10 out of 16	37.8
HM173	10 out of 16	55.2
HM176	10 out of 16	39.1
HM176	10 out of 16	47
HM176	10 out of 16	42.8
HM176	10 out of 16	45.3
HM176	10 out of 16	44.7
HM176	10 out of 16	39.1
HM176	10 out of 16	40.7
HM176	10 out of 16	43.5
HM176	10 out of 16	50.5
HM176	10 out of 16	41.2
HM176	10 out of 16	40.6
HM176	10 out of 16	44.1
HM176	10 out of 16	38.7
HM176	10 out of 16	37.4
HM176	10 out of 16	41.7
HM176	10 out of 16	40.9
HM176	10 out of 16	40.9
HM176	10 out of 16	45.8
HM176	10 out of 16	35.7
HM176	10 out of 16	41.7
HM176	10 out of 16	47.7
HM176	10 out of 16	45.3
HM176	10 out of 16	44.7
HM176	10 out of 16	45.7
HM176	10 out of 16	43.4
HM176	10 out of 16	46
HM176	10 out of 16	44.5
HM176	10 out of 16	39.9
HM176	10 out of 16	38.7
HM176	10 out of 16	52.1
HM176	10 out of 16	51.6
HM176	10 out of 16	49.6
HM176	10 out of 16	41.4
HM176	10 out of 16	47.3
HM176	10 out of 16	39.1
HM176	10 out of 16	29.9
HM176	10 out of 16	45.1
HM176	10 out of 16	45.9
HM176	10 out of 16	40.7
HM176	10 out of 16	41.5
HM177	10 out of 16	49.5
HM177	10 out of 16	54
HM177	10 out of 16	48.1
HM177	10 out of 16	47
HM177	10 out of 16	47
HM177	10 out of 16	50.7
HM177	10 out of 16	42.7
HM177	10 out of 16	47
HM177	10 out of 16	55.5
HM177	10 out of 16	45.2
HM177	10 out of 16	43.7
HM177	10 out of 16	49.7
HM177	10 out of 16	50.5
HM177	10 out of 16	42.7
HM177	10 out of 16	47.7
HM177	10 out of 16	43.8
HM177	10 out of 16	41.2
HM177	10 out of 16	42.3
HM177	10 out of 16	52.9
HM177	10 out of 16	38.7
HM177	10 out of 16	44.5
HM177	10 out of 16	49.9
HM177	10 out of 16	38.5
HM177	10 out of 16	48.9
HM177	10 out of 16	49.7
HM177	10 out of 16	46.1
HM177	10 out of 16	39.3
HM177	10 out of 16	43
HM177	10 out of 16	49.1
HM177	10 out of 16	45.6
HM177	10 out of 16	38.6
HM177	10 out of 16	47.9
HM177	10 out of 16	43
HM177	10 out of 16	50.6
HM177	10 out of 16	41.9
HM177	10 out of 16	42
HM177	10 out of 16	51.7
HM177	10 out of 16	41.4
HM177	10 out of 16	43.6
HM177	10 out of 16	53.9
HM177	10 out of 16	41.3
HM177	10 out of 16	44.3
HM177	10 out of 16	46.9
HM177	10 out of 16	39.7
HM177	10 out of 16	35.2
HM178	10 out of 16	48.1
HM178	10 out of 16	62.7
HM178	10 out of 16	53.4
HM178	10 out of 16	64.2
HM178	10 out of 16	46.9
HM178	10 out of 16	45.4
HM178	10 out of 16	64.5
HM178	10 out of 16	52.7
HM178	10 out of 16	43.8
HM178	10 out of 16	44
HM178	10 out of 16	49.9
HM178	10 out of 16	50.1
HM178	10 out of 16	56.3
HM178	10 out of 16	50.2
HM178	10 out of 16	43.6
HM178	10 out of 16	40.5
HM178	10 out of 16	42
HM178	10 out of 16	45
HM178	10 out of 16	43.2
HM178	10 out of 16	57.2
HM178	10 out of 16	40.7
HM178	10 out of 16	38.7
HM178	10 out of 16	53.9
HM178	10 out of 16	35.3
HM178	10 out of 16	51.5
HM178	10 out of 16	43.7
HM178	10 out of 16	48.6
HM178	10 out of 16	50.6
HM178	10 out of 16	49.3
HM178	10 out of 16	45
HM178	10 out of 16	47.2
HM178	10 out of 16	37.7
HM178	10 out of 16	50.7
HM178	10 out of 16	48.3
HM178	10 out of 16	47.9
HM178	10 out of 16	44.8
HM179	10 out of 16	53.3
HM179	10 out of 16	36.7
HM179	10 out of 16	68.4
HM179	10 out of 16	63.4
HM179	10 out of 16	49
HM179	10 out of 16	60.5
HM179	10 out of 16	63.6
HM179	10 out of 16	69.4
HM179	10 out of 16	56.9
HM179	10 out of 16	59.8
HM179	10 out of 16	71.7
HM179	10 out of 16	68.4
HM179	10 out of 16	73.7
HM179	10 out of 16	54.9
HM179	10 out of 16	43.3
HM179	10 out of 16	34
HM179	10 out of 16	55.4
HM179	10 out of 16	55.1
HM179	10 out of 16	54.4
HM179	10 out of 16	39.7
HM179	10 out of 16	51.5
HM179	10 out of 16	50.3
HM179	10 out of 16	57
HM179	10 out of 16	37.2
HM179	10 out of 16	57.8
HM179	10 out of 16	42.7
HM179	10 out of 16	65.5
HM179	10 out of 16	76.2
HM179	10 out of 16	64.6
HM179	10 out of 16	72.9
HM179	10 out of 16	64.1
HM181	10 out of 16	47.5
HM181	10 out of 16	55.7
HM181	10 out of 16	61.4
HM181	10 out of 16	48.8
HM181	10 out of 16	53.3
HM181	10 out of 16	52.6
HM181	10 out of 16	51.6
HM181	10 out of 16	58
HM181	10 out of 16	51.7
HM181	10 out of 16	53.9
HM181	10 out of 16	54.3
HM181	10 out of 16	63.6
HM181	10 out of 16	57
HM181	10 out of 16	50
HM181	10 out of 16	55
HM181	10 out of 16	51.9
HM181	10 out of 16	51.8
HM181	10 out of 16	53.8
HM181	10 out of 16	50.9
HM181	10 out of 16	58.9
HM181	10 out of 16	56.9
HM181	10 out of 16	53.7
HM181	10 out of 16	29.2
HM181	10 out of 16	49.4
HM181	10 out of 16	50.5
HM181	10 out of 16	53.2
HM181	10 out of 16	59.7
HM181	10 out of 16	59.9
HM181	10 out of 16	62.1
HM181	10 out of 16	62.4
HM181	10 out of 16	67
HM181	10 out of 16	55.2
HM181	10 out of 16	49.9
HM181	10 out of 16	52.9
HM181	10 out of 16	54.3
HM181	10 out of 16	51.3
HM186	10 out of 16	50.7
HM186	10 out of 16	42.6
HM186	10 out of 16	50.4
HM186	10 out of 16	43.4
HM186	10 out of 16	44.8
HM186	10 out of 16	49.2
HM186	10 out of 16	47.1
HM186	10 out of 16	42.6
HM186	10 out of 16	46.5
HM186	10 out of 16	50.1
HM186	10 out of 16	44.5
HM186	10 out of 16	58.4
HM186	10 out of 16	43.8
HM186	10 out of 16	41.3
HM186	10 out of 16	43.7
HM186	10 out of 16	41.2
HM186	10 out of 16	38.9
HM186	10 out of 16	44
HM186	10 out of 16	44.1
HM186	10 out of 16	49.9
HM186	10 out of 16	44.7
HM186	10 out of 16	44.1
HM186	10 out of 16	41.4
HM186	10 out of 16	54.8
HM186	10 out of 16	24.5
HM186	10 out of 16	48.5
HM186	10 out of 16	43
HM186	10 out of 16	39.3
HM186	10 out of 16	40.4
HM186	10 out of 16	46.8
HM186	10 out of 16	54.2
HM186	10 out of 16	42.4
HM186	10 out of 16	48.4
HM186	10 out of 16	38.7
HM186	10 out of 16	54.8
HM186	10 out of 16	48.1
HM187	10 out of 16	71.8
HM187	10 out of 16	64
HM187	10 out of 16	65.7
HM187	10 out of 16	63.3
HM187	10 out of 16	69.7
HM187	10 out of 16	55.1
HM187	10 out of 16	120.9
HM187	10 out of 16	75.1
HM187	10 out of 16	59.7
HM187	10 out of 16	49.2
HM187	10 out of 16	69
HM187	10 out of 16	58.3
HM187	10 out of 16	60
HM187	10 out of 16	32.3
HM187	10 out of 16	57.7
HM187	10 out of 16	41.7
HM187	10 out of 16	68
HM187	10 out of 16	63.8
HM187	10 out of 16	65.6
HM187	10 out of 16	62.6
HM187	10 out of 16	54.1
HM187	10 out of 16	62.7
HM187	10 out of 16	35.9
HM187	10 out of 16	72.1
HM187	10 out of 16	65.7
HM187	10 out of 16	45.5
HM187	10 out of 16	67.8
HM187	10 out of 16	55.9
HM187	10 out of 16	74.9
HM187	10 out of 16	59
HM187	10 out of 16	38.1
HM187	10 out of 16	74.7
HM187	10 out of 16	72.3
HM187	10 out of 16	71.3
HM187	10 out of 16	70.6
HM188	10 out of 16	46.7
HM188	10 out of 16	52.2
HM188	10 out of 16	33.9
HM188	10 out of 16	56.2
HM188	10 out of 16	55.8
HM188	10 out of 16	53
HM188	10 out of 16	56.7
HM188	10 out of 16	50.1
HM188	10 out of 16	54.4
HM188	10 out of 16	61.2
HM188	10 out of 16	37.3
HM188	10 out of 16	36.9
HM188	10 out of 16	48.6
HM188	10 out of 16	52.7
HM188	10 out of 16	60.2
HM188	10 out of 16	54.2
HM188	10 out of 16	66.3
HM188	10 out of 16	55.9
HM188	10 out of 16	50.6
HM188	10 out of 16	62.7
HM188	10 out of 16	54.2
HM188	10 out of 16	50.7
HM188	10 out of 16	53
A17	10 out of 16	50.5
A17	10 out of 16	29.1
A17	10 out of 16	53.2
A17	10 out of 16	41.2
A17	10 out of 16	38.2
A17	10 out of 16	36
A17	10 out of 16	19.3
A17	10 out of 16	56.8
A17	10 out of 16	52.3
A17	10 out of 16	29
A17	10 out of 16	46.1
A17	10 out of 16	40.6
A17	10 out of 16	41.3
A17	10 out of 16	48.9
A17	10 out of 16	48.7
A17	10 out of 16	42.6
A17	10 out of 16	43.5
A17	10 out of 16	58.7
A17	10 out of 16	45.3
A17	10 out of 16	48.3
A17	11 out of 16	63.3
A17	11 out of 16	66.3
A17	11 out of 16	54.9
A17	11 out of 16	59.3
A17	11 out of 16	60.1
A17	11 out of 16	61.3
A17	11 out of 16	55.4
A17	11 out of 16	64.7
A17	11 out of 16	68.5
A17	11 out of 16	59.2
A17	11 out of 16	59.9
A17	11 out of 16	50.2
A17	11 out of 16	29.6
A17	11 out of 16	66
A17	11 out of 16	47.4
A17	11 out of 16	58.1
A17	11 out of 16	56.5
A17	11 out of 16	45.6
A17	11 out of 16	55.8
A17	11 out of 16	66.2
A17	11 out of 16	56.7
A17	11 out of 16	46.3
A17	11 out of 16	60.6
A17	11 out of 16	53.2
HM026	12 out of 16	58.4
HM026	12 out of 16	52.1
HM026	12 out of 16	58
HM026	12 out of 16	42.3
HM026	12 out of 16	50.4
HM026	12 out of 16	38.1
HM026	12 out of 16	55.1
HM026	12 out of 16	51.1
HM026	12 out of 16	54.3
HM026	12 out of 16	31.6
HM026	12 out of 16	53.2
HM026	12 out of 16	36.9
HM026	12 out of 16	51
HM026	12 out of 16	52.9
HM026	12 out of 16	43.1
HM026	12 out of 16	26.6
HM026	12 out of 16	52.5
HM026	12 out of 16	41
HM026	12 out of 16	57.7
HM026	12 out of 16	50.1
HM048	12 out of 16	70.6
HM048	12 out of 16	58.3
HM048	12 out of 16	66.7
HM048	12 out of 16	57.3
HM048	12 out of 16	68.6
HM048	12 out of 16	84
HM048	12 out of 16	80.3
HM048	12 out of 16	32.7
HM048	12 out of 16	76.6
HM048	12 out of 16	62.1
HM048	12 out of 16	61
HM048	12 out of 16	82.4
HM048	12 out of 16	49.9
HM048	12 out of 16	55.4
HM048	12 out of 16	66.7
HM048	12 out of 16	57.4
HM048	12 out of 16	70.8
HM048	12 out of 16	72.9
HM048	12 out of 16	62.6
HM048	12 out of 16	71.6
HM050	12 out of 16	57.5
HM050	12 out of 16	60.2
HM050	12 out of 16	67.3
HM050	12 out of 16	58.6
HM050	12 out of 16	62.6
HM050	12 out of 16	71.7
HM050	12 out of 16	58.3
HM050	12 out of 16	61
HM050	12 out of 16	66.5
HM050	12 out of 16	62.4
HM050	12 out of 16	66.4
HM050	12 out of 16	60.1
HM050	12 out of 16	67.7
HM050	12 out of 16	73.4
HM050	12 out of 16	63.1
HM050	12 out of 16	57.9
HM050	12 out of 16	56.4
HM050	12 out of 16	61.2
HM050	12 out of 16	51.6
HM050	12 out of 16	61
HM057	12 out of 16	45.6
HM057	12 out of 16	53.2
HM057	12 out of 16	47.3
HM057	12 out of 16	50.3
HM057	12 out of 16	50.6
HM057	12 out of 16	44
HM057	12 out of 16	59.3
HM057	12 out of 16	46.7
HM057	12 out of 16	48
HM057	12 out of 16	46.8
HM057	12 out of 16	44
HM057	12 out of 16	47.6
HM057	12 out of 16	52.3
HM057	12 out of 16	57.2
HM057	12 out of 16	49.9
HM057	12 out of 16	46.2
HM057	12 out of 16	45.7
HM057	12 out of 16	36.4
HM057	12 out of 16	43.6
HM058	12 out of 16	45.8
HM058	12 out of 16	54.8
HM058	12 out of 16	47.7
HM058	12 out of 16	60
HM058	12 out of 16	59.3
HM058	12 out of 16	50.7
HM058	12 out of 16	38.2
HM058	12 out of 16	52.7
HM058	12 out of 16	41.9
HM058	12 out of 16	58.6
HM058	12 out of 16	43.5
HM058	12 out of 16	43.1
HM058	12 out of 16	46.1
HM058	12 out of 16	28.7
HM058	12 out of 16	32.7
HM059	12 out of 16	51.9
HM059	12 out of 16	64.6
HM059	12 out of 16	47.6
HM059	12 out of 16	62.4
HM059	12 out of 16	52.3
HM059	12 out of 16	40.9
HM059	12 out of 16	43.6
HM059	12 out of 16	56.6
HM059	12 out of 16	44
HM059	12 out of 16	59.4
HM059	12 out of 16	61.6
HM059	12 out of 16	35.4
HM059	12 out of 16	56.4
HM059	12 out of 16	61.7
HM059	12 out of 16	54.9
HM059	12 out of 16	56.6
HM059	12 out of 16	26.3
HM059	12 out of 16	45.5
HM059	12 out of 16	51
HM059	12 out of 16	69
HM060	12 out of 16	62.6
HM060	12 out of 16	58.9
HM060	12 out of 16	56.3
HM060	12 out of 16	51.9
HM060	12 out of 16	68.7
HM060	12 out of 16	60.5
HM060	12 out of 16	62.3
HM060	12 out of 16	58.2
HM060	12 out of 16	69.4
HM060	12 out of 16	69.1
HM060	12 out of 16	71.2
HM060	12 out of 16	70.4
HM060	12 out of 16	61.7
HM060	12 out of 16	65.1
HM060	12 out of 16	62.7
HM060	12 out of 16	48.3
HM060	12 out of 16	64.1
HM060	12 out of 16	64.2
HM060	12 out of 16	51.1
HM060	12 out of 16	55.7
HM088	12 out of 16	49.9
HM088	12 out of 16	50.8
HM088	12 out of 16	47.2
HM088	12 out of 16	49
HM088	12 out of 16	34.6
HM088	12 out of 16	52.3
HM088	12 out of 16	48.6
HM088	12 out of 16	42.8
HM088	12 out of 16	48.7
HM088	12 out of 16	62.9
HM088	12 out of 16	50.2
HM088	12 out of 16	36.9
HM088	12 out of 16	50.2
HM088	12 out of 16	49.3
HM088	12 out of 16	56.4
HM095	12 out of 16	58.9
HM095	12 out of 16	64.8
HM095	12 out of 16	71.9
HM095	12 out of 16	58.7
HM095	12 out of 16	58.3
HM095	12 out of 16	61
HM095	12 out of 16	66.3
HM095	12 out of 16	61.2
HM095	12 out of 16	58.6
HM095	12 out of 16	60.1
HM095	12 out of 16	64.6
HM095	12 out of 16	59.3
HM095	12 out of 16	57.5
HM095	12 out of 16	56.1
HM095	12 out of 16	53.7
HM095	12 out of 16	61.2
HM095	12 out of 16	55.6
HM095	12 out of 16	56.8
HM095	12 out of 16	64.9
HM095	12 out of 16	55.1
HM096	12 out of 16	56.5
HM096	12 out of 16	64.9
HM096	12 out of 16	61.4
HM096	12 out of 16	55.8
HM096	12 out of 16	51.6
HM096	12 out of 16	46.3
HM096	12 out of 16	59.5
HM096	12 out of 16	50.6
HM096	12 out of 16	58.1
HM096	12 out of 16	32.9
HM096	12 out of 16	52.4
HM096	12 out of 16	51.3
HM096	12 out of 16	52.3
HM096	12 out of 16	60.6
HM096	12 out of 16	64.7
HM096	12 out of 16	48.7
HM096	12 out of 16	63.9
HM096	12 out of 16	66.6
HM096	12 out of 16	64
HM096	12 out of 16	52.9
HM120	12 out of 16	53.7
HM120	12 out of 16	61.3
HM120	12 out of 16	30.4
HM120	12 out of 16	30.3
HM120	12 out of 16	30.2
HM120	12 out of 16	43.8
HM120	12 out of 16	48.6
HM120	12 out of 16	52.2
HM120	12 out of 16	27.6
HM120	12 out of 16	69.6
HM120	12 out of 16	28.4
HM120	12 out of 16	55.3
HM120	12 out of 16	36.1
HM120	12 out of 16	54.8
HM120	12 out of 16	63.5
HM120	12 out of 16	53.9
HM120	12 out of 16	48.6
HM120	12 out of 16	61.3
HM120	12 out of 16	55.2
HM120	12 out of 16	58.2
HM126	12 out of 16	43.3
HM126	12 out of 16	49.5
HM126	12 out of 16	40.8
HM126	12 out of 16	55.4
HM126	12 out of 16	39
HM126	12 out of 16	62.1
HM126	12 out of 16	63.8
HM126	12 out of 16	28
HM126	12 out of 16	54.1
HM126	12 out of 16	22.4
HM126	12 out of 16	43.7
HM126	12 out of 16	60.2
HM126	12 out of 16	54.7
HM126	12 out of 16	65
HM126	12 out of 16	27.6
HM127	12 out of 16	62.1
HM127	12 out of 16	37
HM127	12 out of 16	69.2
HM127	12 out of 16	57.3
HM127	12 out of 16	48.5
HM127	12 out of 16	26.1
HM127	12 out of 16	21.9
HM127	12 out of 16	27.5
HM127	12 out of 16	33.4
HM127	12 out of 16	57.7
HM127	12 out of 16	53.5
HM127	12 out of 16	64.6
HM127	12 out of 16	53.2
HM127	12 out of 16	55.5
HM127	12 out of 16	32
HM127	12 out of 16	63.7
HM127	12 out of 16	43.4
HM127	12 out of 16	60.8
HM127	12 out of 16	59.1
HM129	12 out of 16	38.8
HM129	12 out of 16	49.7
HM129	12 out of 16	50.5
HM129	12 out of 16	43.5
HM129	12 out of 16	53.9
HM129	12 out of 16	46.3
HM129	12 out of 16	49.3
HM129	12 out of 16	50
HM129	12 out of 16	49.6
HM129	12 out of 16	51.3
HM129	12 out of 16	51.6
HM129	12 out of 16	53
HM129	12 out of 16	55.8
HM129	12 out of 16	52.8
HM129	12 out of 16	50.8
HM129	12 out of 16	47.6
HM129	12 out of 16	44.2
HM129	12 out of 16	56.3
HM129	12 out of 16	52.3
HM129	12 out of 16	43.2
HM175	12 out of 16	49.5
HM175	12 out of 16	43.2
HM175	12 out of 16	47.2
HM175	12 out of 16	32.9
HM175	12 out of 16	37.7
HM175	12 out of 16	45.2
HM175	12 out of 16	39.2
HM175	12 out of 16	32.4
HM175	12 out of 16	41
HM175	12 out of 16	38.1
HM175	12 out of 16	42.5
HM175	12 out of 16	43
HM175	12 out of 16	46.7
HM180	12 out of 16	49.6
HM180	12 out of 16	56.6
HM180	12 out of 16	55
HM180	12 out of 16	47.2
HM180	12 out of 16	45
HM180	12 out of 16	41.1
HM180	12 out of 16	39.8
HM180	12 out of 16	51
HM180	12 out of 16	43.5
HM180	12 out of 16	48
HM180	12 out of 16	56.5
HM180	12 out of 16	48.6
HM180	12 out of 16	57.6
HM180	12 out of 16	59.1
HM180	12 out of 16	40.2
HM180	12 out of 16	43.6
HM180	12 out of 16	45.3
HM180	12 out of 16	46.7
HM180	12 out of 16	52.5
HM180	12 out of 16	52.3
HM182	12 out of 16	48.7
HM182	12 out of 16	48.5
HM182	12 out of 16	52.5
HM182	12 out of 16	46.6
HM182	12 out of 16	48
HM182	12 out of 16	29.8
HM182	12 out of 16	47.5
HM182	12 out of 16	49.9
HM182	12 out of 16	50
HM182	12 out of 16	44.4
HM182	12 out of 16	42.9
HM182	12 out of 16	62.2
HM182	12 out of 16	59.1
HM182	12 out of 16	55.1
HM182	12 out of 16	57.2
HM182	12 out of 16	25.1
HM182	12 out of 16	39.5
HM182	12 out of 16	55.4
HM182	12 out of 16	46.4
HM182	12 out of 16	40.3
HM183	12 out of 16	68.9
HM183	12 out of 16	56.5
HM183	12 out of 16	57.4
HM183	12 out of 16	50.7
HM183	12 out of 16	59.9
HM183	12 out of 16	56.5
HM183	12 out of 16	58.9
HM183	12 out of 16	43.9
HM183	12 out of 16	51.3
HM183	12 out of 16	54.7
HM183	12 out of 16	55.9
HM183	12 out of 16	32.7
HM183	12 out of 16	42.5
HM183	12 out of 16	59.3
HM183	12 out of 16	41.6
HM183	12 out of 16	55.2
HM183	12 out of 16	53.5
HM183	12 out of 16	62.9
HM183	12 out of 16	52.7
HM183	12 out of 16	56.8
HM184	12 out of 16	47.8
HM184	12 out of 16	45.1
HM184	12 out of 16	43.4
HM184	12 out of 16	50.8
HM184	12 out of 16	52.4
HM184	12 out of 16	58.8
HM184	12 out of 16	53.8
HM184	12 out of 16	49.5
HM184	12 out of 16	53
HM184	12 out of 16	46.8
HM184	12 out of 16	55.8
HM184	12 out of 16	41.7
HM184	12 out of 16	33.6
HM184	12 out of 16	55.9
HM184	12 out of 16	42.3
HM184	12 out of 16	51.2
HM184	12 out of 16	53.1
HM184	12 out of 16	49
HM184	12 out of 16	43.1
HM184	12 out of 16	53.2
HM184	12 out of 16	58.9
HM184	12 out of 16	51.7
HM184	12 out of 16	54.6
HM184	12 out of 16	56.3
HM184	12 out of 16	54.1
HM184	12 out of 16	55.8
HM184	12 out of 16	51.7
HM185	12 out of 16	42.7
HM185	12 out of 16	65
HM185	12 out of 16	49.2
HM185	12 out of 16	52.4
HM185	12 out of 16	56.4
HM185	12 out of 16	63.6
HM185	12 out of 16	57.5
HM185	12 out of 16	53.7
HM185	12 out of 16	41.9
HM185	12 out of 16	56.7
HM185	12 out of 16	66.2
HM185	12 out of 16	61.8
HM185	12 out of 16	62.8
HM185	12 out of 16	60
HM185	12 out of 16	61.1
HM185	12 out of 16	61.5
HM185	12 out of 16	35.7
HM185	12 out of 16	53.9
HM185	12 out of 16	59.2
HM185	12 out of 16	59.6
HM185	12 out of 16	57.4
HM185	12 out of 16	56.8
HM185	12 out of 16	58.9
HM185	12 out of 16	60.8
HM185	12 out of 16	64.3
HM185	12 out of 16	66.3
HM185	12 out of 16	60.4
HM185	12 out of 16	63.2
HM185	12 out of 16	67.7
HM185	12 out of 16	67.8
HM185	12 out of 16	61.6
HM185	12 out of 16	63.5
HM185	12 out of 16	24.6
A17	12 out of 16	60.1
A17	12 out of 16	53.4
A17	12 out of 16	67.3
A17	12 out of 16	64.3
A17	12 out of 16	59.8
A17	12 out of 16	53
A17	12 out of 16	60.8
A17	12 out of 16	59.1
A17	12 out of 16	58
A17	12 out of 16	28.2
A17	12 out of 16	60.5
A17	12 out of 16	59.5
A17	12 out of 16	64.4
A17	12 out of 16	65.7
A17	12 out of 16	64
A17	12 out of 16	69.9
A17	12 out of 16	61
A17	12 out of 16	60.6
A17	12 out of 16	56.5
A17	12 out of 16	56.8
A17	12 out of 16	36.5
A17	12 out of 16	60.7
A17	12 out of 16	40.5
A17	12 out of 16	56
A17	12 out of 16	63.4
HM006	13 out of 16	59.3
HM006	13 out of 16	60.8
HM006	13 out of 16	49.7
HM006	13 out of 16	58.4
HM006	13 out of 16	48.8
HM006	13 out of 16	57.6
HM006	13 out of 16	47.5
HM006	13 out of 16	50.6
HM006	13 out of 16	48.7
HM006	13 out of 16	50.8
HM006	13 out of 16	57
HM006	13 out of 16	53.4
HM006	13 out of 16	51.5
HM006	13 out of 16	52.7
HM006	13 out of 16	41.5
HM006	13 out of 16	47.6
HM006	13 out of 16	53.5
HM006	13 out of 16	53.3
HM006	13 out of 16	50.1
HM006	13 out of 16	27.1
HM009	13 out of 16	55.4
HM009	13 out of 16	46.9
HM009	13 out of 16	50.7
HM009	13 out of 16	50.9
HM009	13 out of 16	52.1
HM009	13 out of 16	48.4
HM009	13 out of 16	50.2
HM009	13 out of 16	47.3
HM009	13 out of 16	49.2
HM009	13 out of 16	48.6
HM009	13 out of 16	48.6
HM009	13 out of 16	52.3
HM009	13 out of 16	43.8
HM009	13 out of 16	52.3
HM009	13 out of 16	51.9
HM011	13 out of 16	47.1
HM011	13 out of 16	46.1
HM011	13 out of 16	50.4
HM011	13 out of 16	62.1
HM011	13 out of 16	37.2
HM011	13 out of 16	52.9
HM011	13 out of 16	35.2
HM011	13 out of 16	44.1
HM011	13 out of 16	60.6
HM011	13 out of 16	35.1
HM014	13 out of 16	32
HM014	13 out of 16	75.5
HM014	13 out of 16	67.9
HM014	13 out of 16	67.8
HM014	13 out of 16	60.9
HM014	13 out of 16	50.9
HM014	13 out of 16	74.3
HM014	13 out of 16	75.7
HM014	13 out of 16	78.4
HM014	13 out of 16	57.4
HM014	13 out of 16	88.9
HM014	13 out of 16	65.4
HM014	13 out of 16	70.6
HM014	13 out of 16	67.4
HM014	13 out of 16	64.6
HM014	13 out of 16	53.4
HM014	13 out of 16	69.5
HM014	13 out of 16	66.5
HM014	13 out of 16	76
HM014	13 out of 16	75.7
HM015	13 out of 16	41.4
HM015	13 out of 16	48.3
HM015	13 out of 16	49.5
HM015	13 out of 16	47.8
HM015	13 out of 16	49.7
HM015	13 out of 16	48.9
HM015	13 out of 16	46
HM015	13 out of 16	52
HM015	13 out of 16	45.5
HM015	13 out of 16	56.2
HM015	13 out of 16	47.2
HM015	13 out of 16	44.4
HM015	13 out of 16	45.5
HM015	13 out of 16	48
HM015	13 out of 16	53.8
HM015	13 out of 16	51.6
HM015	13 out of 16	44.7
HM015	13 out of 16	35.5
HM015	13 out of 16	49.8
HM015	13 out of 16	47.4
HM019	13 out of 16	71.6
HM019	13 out of 16	61.6
HM019	13 out of 16	70.3
HM019	13 out of 16	63.5
HM019	13 out of 16	63.4
HM019	13 out of 16	79.1
HM019	13 out of 16	64.3
HM019	13 out of 16	74.1
HM019	13 out of 16	66.2
HM019	13 out of 16	79.4
HM019	13 out of 16	67.2
HM019	13 out of 16	72.7
HM019	13 out of 16	64
HM019	13 out of 16	68.6
HM019	13 out of 16	64.4
HM019	13 out of 16	64.2
HM019	13 out of 16	61.8
HM019	13 out of 16	68.2
HM019	13 out of 16	71.9
HM019	13 out of 16	77.2
HM027	13 out of 16	61.6
HM027	13 out of 16	37.4
HM027	13 out of 16	64.5
HM027	13 out of 16	59.3
HM027	13 out of 16	58.6
HM027	13 out of 16	64.9
HM027	13 out of 16	63.9
HM027	13 out of 16	55.9
HM027	13 out of 16	25.5
HM027	13 out of 16	65
HM027	13 out of 16	48.4
HM027	13 out of 16	67.6
HM027	13 out of 16	72.7
HM027	13 out of 16	66.9
HM027	13 out of 16	65.2
HM027	13 out of 16	57.1
HM027	13 out of 16	63.8
HM027	13 out of 16	65.1
HM027	13 out of 16	69.8
HM027	13 out of 16	71.4
HM031	13 out of 16	39.6
HM031	13 out of 16	44.8
HM031	13 out of 16	61.3
HM031	13 out of 16	32.2
HM031	13 out of 16	60.2
HM031	13 out of 16	46.5
HM031	13 out of 16	49.4
HM031	13 out of 16	45.7
HM031	13 out of 16	50.1
HM031	13 out of 16	41.5
HM031	13 out of 16	54.2
HM031	13 out of 16	65.7
HM031	13 out of 16	59.2
HM031	13 out of 16	55.5
HM031	13 out of 16	49.2
HM032	13 out of 16	54.1
HM032	13 out of 16	39.4
HM032	13 out of 16	47.5
HM032	13 out of 16	49.1
HM032	13 out of 16	18.4
HM032	13 out of 16	63.8
HM032	13 out of 16	37.9
HM032	13 out of 16	67.9
HM032	13 out of 16	46.5
HM032	13 out of 16	35.1
HM032	13 out of 16	35.4
HM032	13 out of 16	65.8
HM032	13 out of 16	71.9
HM032	13 out of 16	45.5
HM032	13 out of 16	49
HM032	13 out of 16	58.6
HM032	13 out of 16	53.8
HM032	13 out of 16	33.3
HM032	13 out of 16	57
HM032	13 out of 16	50.4
HM034	13 out of 16	63.7
HM034	13 out of 16	64.6
HM034	13 out of 16	60.8
HM034	13 out of 16	56.5
HM034	13 out of 16	66
HM034	13 out of 16	62.6
HM034	13 out of 16	51
HM034	13 out of 16	45.6
HM034	13 out of 16	40.7
HM034	13 out of 16	35.4
HM034	13 out of 16	47.4
HM034	13 out of 16	29.3
HM034	13 out of 16	56.7
HM034	13 out of 16	47.6
HM034	13 out of 16	66.5
HM034	13 out of 16	64.8
HM034	13 out of 16	70.7
HM034	13 out of 16	63.2
HM034	13 out of 16	70
HM037	13 out of 16	52.1
HM037	13 out of 16	49.3
HM037	13 out of 16	33.3
HM037	13 out of 16	56.9
HM037	13 out of 16	56.3
HM037	13 out of 16	54.9
HM037	13 out of 16	46
HM037	13 out of 16	56.3
HM037	13 out of 16	46.8
HM037	13 out of 16	58
HM037	13 out of 16	52.6
HM037	13 out of 16	53.2
HM037	13 out of 16	53.3
HM037	13 out of 16	46.9
HM037	13 out of 16	54.3
HM063	13 out of 16	22.5
HM063	13 out of 16	57.9
HM063	13 out of 16	22.8
HM063	13 out of 16	35.6
HM063	13 out of 16	66.7
HM063	13 out of 16	45
HM063	13 out of 16	60.7
HM063	13 out of 16	55.8
HM063	13 out of 16	53.1
HM063	13 out of 16	61.4
HM091	13 out of 16	50.1
HM091	13 out of 16	52.8
HM091	13 out of 16	47.4
HM091	13 out of 16	56
HM091	13 out of 16	50.1
HM091	13 out of 16	66.1
HM091	13 out of 16	52.9
HM091	13 out of 16	58.5
HM091	13 out of 16	66.7
HM091	13 out of 16	47.1
HM091	13 out of 16	47.8
HM091	13 out of 16	52.1
HM091	13 out of 16	59.3
HM091	13 out of 16	22.5
HM091	13 out of 16	48.7
HM091	13 out of 16	51.4
HM091	13 out of 16	46.5
HM091	13 out of 16	48
HM091	13 out of 16	49.7
HM091	13 out of 16	52.5
HM097	13 out of 16	60.6
HM097	13 out of 16	55.9
HM097	13 out of 16	63.3
HM097	13 out of 16	30.3
HM097	13 out of 16	59.4
HM097	13 out of 16	26.4
HM097	13 out of 16	67.8
HM097	13 out of 16	56.7
HM097	13 out of 16	48.9
HM097	13 out of 16	55.6
HM097	13 out of 16	33.2
HM097	13 out of 16	56.7
HM097	13 out of 16	61.4
HM097	13 out of 16	56.4
HM097	13 out of 16	54.3
HM097	13 out of 16	34.2
HM097	13 out of 16	54.2
HM097	13 out of 16	40.7
HM097	13 out of 16	54.5
HM097	13 out of 16	57.4
HM098	13 out of 16	64.7
HM098	13 out of 16	72.8
HM098	13 out of 16	57.6
HM098	13 out of 16	55.8
HM098	13 out of 16	63.8
HM098	13 out of 16	54.1
HM098	13 out of 16	53.2
HM098	13 out of 16	70.4
HM098	13 out of 16	69.9
HM098	13 out of 16	72.4
HM098	13 out of 16	63.3
HM098	13 out of 16	72.5
HM098	13 out of 16	71.3
HM098	13 out of 16	68.4
HM098	13 out of 16	69
HM098	13 out of 16	64.7
HM098	13 out of 16	59.5
HM098	13 out of 16	58
HM098	13 out of 16	32.8
HM098	13 out of 16	71.4
HM115	13 out of 16	60.9
HM115	13 out of 16	55.8
HM115	13 out of 16	72.9
HM115	13 out of 16	67.3
HM115	13 out of 16	66.1
HM115	13 out of 16	61
HM115	13 out of 16	34.7
HM115	13 out of 16	78.8
HM115	13 out of 16	57.7
HM115	13 out of 16	62.7
HM115	13 out of 16	39.4
HM115	13 out of 16	68.5
HM115	13 out of 16	65.6
HM115	13 out of 16	79.4
HM115	13 out of 16	55.2
HM115	13 out of 16	65.8
HM115	13 out of 16	59.1
HM115	13 out of 16	53.9
HM115	13 out of 16	54.7
HM115	13 out of 16	66.6
HM115	13 out of 16	51.9
HM115	13 out of 16	50.8
HM115	13 out of 16	57.5
HM115	13 out of 16	64.5
HM115	13 out of 16	52.5
HM122	13 out of 16	41.5
HM122	13 out of 16	23.3
HM122	13 out of 16	58.1
HM122	13 out of 16	64.5
HM122	13 out of 16	60.6
HM122	13 out of 16	51.5
HM122	13 out of 16	57
HM122	13 out of 16	61.4
HM122	13 out of 16	50
HM122	13 out of 16	49.5
HM122	13 out of 16	26.8
HM122	13 out of 16	64.3
HM122	13 out of 16	53
HM122	13 out of 16	64.2
HM122	13 out of 16	60.6
HM131	13 out of 16	50.6
HM131	13 out of 16	30
HM131	13 out of 16	68.8
HM131	13 out of 16	42.7
HM131	13 out of 16	64.4
HM131	13 out of 16	56.7
HM131	13 out of 16	26.2
HM131	13 out of 16	57.9
HM131	13 out of 16	66.7
HM131	13 out of 16	70.4
HM131	13 out of 16	56.4
HM131	13 out of 16	70.2
HM131	13 out of 16	23.8
HM131	13 out of 16	71.2
HM131	13 out of 16	61.2
HM131	13 out of 16	53.7
HM131	13 out of 16	64.1
HM131	13 out of 16	28.4
HM131	13 out of 16	61.6
HM131	13 out of 16	65.4
HM162	13 out of 16	60.2
HM162	13 out of 16	48.5
HM162	13 out of 16	52.5
HM162	13 out of 16	66.9
HM162	13 out of 16	55
HM162	13 out of 16	54
HM162	13 out of 16	43.9
HM162	13 out of 16	68.9
HM162	13 out of 16	56.4
HM162	13 out of 16	54.5
HM162	13 out of 16	58.2
HM162	13 out of 16	80.5
HM162	13 out of 16	61.8
HM162	13 out of 16	61.3
HM162	13 out of 16	68.5
HM162	13 out of 16	61.1
HM162	13 out of 16	44.1
HM162	13 out of 16	57.9
HM162	13 out of 16	53.5
HM162	13 out of 16	59.6
A17	13 out of 16	71.4
A17	13 out of 16	70.1
A17	13 out of 16	62.3
A17	13 out of 16	60.3
A17	13 out of 16	48.6
A17	13 out of 16	58.5
A17	13 out of 16	66.7
A17	13 out of 16	60.5
A17	13 out of 16	61.7
A17	13 out of 16	59
A17	13 out of 16	55.5
A17	13 out of 16	52.4
A17	13 out of 16	54.4
A17	13 out of 16	48.3
A17	13 out of 16	53.1
A17	13 out of 16	61.4
A17	13 out of 16	44.5
A17	13 out of 16	62.8
A17	13 out of 16	58.2
A17	13 out of 16	57.7
HM003	13 out of 16	52.5
HM003	13 out of 16	44.7
HM003	13 out of 16	58.5
HM003	13 out of 16	67.3
HM003	13 out of 16	55.5
HM003	13 out of 16	37.3
HM003	13 out of 16	58
HM003	13 out of 16	51.9
HM003	13 out of 16	52.5
HM003	13 out of 16	53
HM003	13 out of 16	41.9
HM003	13 out of 16	57.4
HM003	13 out of 16	73.7
HM003	13 out of 16	52.2
HM003	13 out of 16	48.5
HM003	13 out of 16	60.7
HM003	13 out of 16	48.3
HM003	13 out of 16	58
HM003	13 out of 16	49.7
HM009	14 out of 16	56.2
HM009	14 out of 16	49.6
HM009	14 out of 16	47.5
HM009	14 out of 16	46.8
HM009	14 out of 16	56.2
HM009	14 out of 16	52.1
HM009	14 out of 16	57.7
HM009	14 out of 16	46.3
HM009	14 out of 16	50.7
HM009	14 out of 16	48.5
HM009	14 out of 16	53.6
HM009	14 out of 16	51.7
HM009	14 out of 16	52.6
HM009	14 out of 16	56.8
HM009	14 out of 16	52.9
HM009	14 out of 16	58.4
HM009	14 out of 16	53.8
HM009	14 out of 16	51.6
HM009	14 out of 16	44.9
HM009	14 out of 16	50.8
HM009	14 out of 16	46.2
HM009	14 out of 16	51.6
HM009	14 out of 16	50.6
HM009	14 out of 16	47.1
HM009	14 out of 16	55.9
HM009	14 out of 16	59.8
HM009	14 out of 16	52.5
HM009	14 out of 16	54.6
HM009	14 out of 16	56.7
HM009	14 out of 16	54.6
HM009	14 out of 16	59.6
HM009	14 out of 16	52.3
HM009	14 out of 16	53.9
HM009	14 out of 16	33.7
HM009	14 out of 16	63.7
HM009	14 out of 16	54.5
HM011	14 out of 16	56.4
HM011	14 out of 16	61.9
HM011	14 out of 16	60
HM011	14 out of 16	55.1
HM011	14 out of 16	54.7
HM011	14 out of 16	51.8
HM011	14 out of 16	61.4
HM011	14 out of 16	59.7
HM011	14 out of 16	55
HM011	14 out of 16	48.1
HM011	14 out of 16	46.3
HM011	14 out of 16	55.8
HM011	14 out of 16	46.6
HM011	14 out of 16	60.3
HM011	14 out of 16	64.9
HM011	14 out of 16	62
HM011	14 out of 16	53
HM011	14 out of 16	52.1
HM011	14 out of 16	52.3
HM011	14 out of 16	59
HM011	14 out of 16	52.8
HM011	14 out of 16	50.2
HM011	14 out of 16	67.9
HM011	14 out of 16	57.4
HM011	14 out of 16	60.3
HM011	14 out of 16	66.5
HM011	14 out of 16	60.3
HM011	14 out of 16	53.5
HM011	14 out of 16	49.4
HM011	14 out of 16	57.5
HM011	14 out of 16	56
HM011	14 out of 16	45.8
HM011	14 out of 16	54.1
HM011	14 out of 16	69.9
HM011	14 out of 16	70.4
HM014	14 out of 16	30.2
HM014	14 out of 16	70.1
HM014	14 out of 16	37
HM014	14 out of 16	70.9
HM014	14 out of 16	60
HM014	14 out of 16	69.4
HM014	14 out of 16	58.9
HM014	14 out of 16	78.7
HM014	14 out of 16	70.5
HM014	14 out of 16	76
HM014	14 out of 16	82.7
HM014	14 out of 16	52.2
HM014	14 out of 16	84.2
HM014	14 out of 16	74
HM014	14 out of 16	74.7
HM014	14 out of 16	47.7
HM014	14 out of 16	70
HM014	14 out of 16	69
HM014	14 out of 16	65.9
HM014	14 out of 16	76.8
HM014	14 out of 16	75.3
HM014	14 out of 16	77.2
HM014	14 out of 16	69
HM014	14 out of 16	69.1
HM014	14 out of 16	71.1
HM014	14 out of 16	76.5
HM014	14 out of 16	67.1
HM014	14 out of 16	81.3
HM014	14 out of 16	54.4
HM014	14 out of 16	72.2
HM014	14 out of 16	77.3
HM014	14 out of 16	81.7
HM014	14 out of 16	53.5
HM014	14 out of 16	54.1
HM015	14 out of 16	56
HM015	14 out of 16	49.2
HM015	14 out of 16	51.8
HM015	14 out of 16	40.3
HM015	14 out of 16	49.8
HM015	14 out of 16	55.3
HM015	14 out of 16	53.1
HM015	14 out of 16	55
HM015	14 out of 16	54.4
HM015	14 out of 16	50.9
HM015	14 out of 16	57.6
HM015	14 out of 16	60.8
HM015	14 out of 16	42.3
HM015	14 out of 16	54
HM015	14 out of 16	54.3
HM015	14 out of 16	53
HM015	14 out of 16	45.2
HM015	14 out of 16	50.8
HM015	14 out of 16	53.1
HM015	14 out of 16	54.6
HM015	14 out of 16	51.2
HM015	14 out of 16	53
HM015	14 out of 16	25.7
HM015	14 out of 16	51.6
HM015	14 out of 16	48
HM015	14 out of 16	50.4
HM015	14 out of 16	44.4
HM015	14 out of 16	42.3
HM015	14 out of 16	52.9
HM015	14 out of 16	49.6
HM015	14 out of 16	49.5
HM015	14 out of 16	47.6
HM015	14 out of 16	56.7
HM015	14 out of 16	55
HM019	14 out of 16	71.4
HM019	14 out of 16	70.7
HM019	14 out of 16	70.6
HM019	14 out of 16	67.1
HM019	14 out of 16	77.3
HM019	14 out of 16	58.7
HM019	14 out of 16	65.7
HM019	14 out of 16	57.9
HM019	14 out of 16	52.6
HM019	14 out of 16	75.1
HM019	14 out of 16	74.1
HM019	14 out of 16	50.6
HM019	14 out of 16	63.8
HM019	14 out of 16	65.3
HM019	14 out of 16	66.1
HM019	14 out of 16	60.8
HM019	14 out of 16	62
HM019	14 out of 16	64.8
HM019	14 out of 16	55.3
HM019	14 out of 16	71.9
HM019	14 out of 16	66.1
HM019	14 out of 16	61.2
HM019	14 out of 16	69.2
HM019	14 out of 16	59.9
HM019	14 out of 16	58.7
HM019	14 out of 16	54.7
HM019	14 out of 16	69.5
HM019	14 out of 16	64.7
HM019	14 out of 16	59.4
HM019	14 out of 16	63.8
HM019	14 out of 16	59.8
HM019	14 out of 16	64.9
HM027	14 out of 16	60.6
HM027	14 out of 16	64.7
HM027	14 out of 16	81
HM027	14 out of 16	55.2
HM027	14 out of 16	64.2
HM027	14 out of 16	62.5
HM027	14 out of 16	52
HM027	14 out of 16	65
HM027	14 out of 16	65.8
HM027	14 out of 16	37.9
HM027	14 out of 16	69
[truncated: 5,175 more rows]

## Sheet: Supplementary dataset 1D
Supplementary dataset 1D : Number of mock seedlings tested for each individual accession and mean root length.
HapMap_line	Plant_number	root_length (mm)
A17	338	54.3749
HM001	230	57.8748
HM002	40	43.012
HM003	35	50.328
HM004	54	40.7352
HM005	50	54.087
HM006	69	50.8587
HM007	68	40.2601
HM008	39	49.3318
HM009	51	47.499
HM010	50	52.1026
HM0105	20	59.0502
HM0108	20	42.7002
HM011	45	50.3336
HM012	40	39.8015
HM013	65	36.0978
HM0134	20	47.8452
HM0138	20	63.4802
HM0139	20	47.4452
HM014	54	63.3662
HM0146	20	47.7152
HM015	54	45.4977
HM0150	20	46.0302
HM016	35	61.3052
HM019	52	61.9474
HM0191	18	52.7058
HM0192	15	50.6869
HM0193	25	44.0802
HM0195	20	58.2202
HM0197	20	51.8752
HM0198	20	52.5552
HM020	59	54.5207
HM021	48	41.132
HM023	58	29.6364
HM024	67	38.6479
HM025	58	43.1036
HM026	20	44.9687
HM027	55	58.4705
HM028	40	54.569
HM031	51	45.0676
HM032	56	52.4265
HM033	8	45.2916
HM034	55	52.2312
HM035	59	38.8024
HM036	40	50.4565
HM037	15	48.7135
HM038	40	49.929
HM039	25	48.6992
HM040	40	59.009
HM041	30	63.3584
HM042	40	46.5365
HM043	40	56.564
HM044	45	49.7391
HM045	35	74.2579
HM046	39	52.9031
HM047	54	34.5868
HM048	20	62.5437
HM049	35	45.0408
HM050	20	59.3937
HM051	30	52.6623
HM052	52	44.6464
HM053	54	65.705
HM054	35	48.0796
HM055	45	60.9774
HM056	40	55.3528
HM057	19	45.2908
HM058	15	44.0687
HM059	20	49.2337
HM060	20	58.7687
HM061	60	51.4694
HM062	30	47.4656
HM063	43	52.0605
HM064	30	49.8547
HM065	40	46.8215
HM066	30	50.409
HM067	35	44.2192
HM068	25	46.0872
HM069	35	51.1588
HM070	29	47.9636
HM071	40	39.8315
HM072	30	60.6093
HM073	50	50.1487
HM074	34	57.3874
HM075	40	51.0095
HM076	25	52.5599
HM077	30	48.4917
HM078	25	43.5399
HM079	40	53.4983
HM080	49	51.3781
HM081	25	45.7804
HM082	45	45.6598
HM083	35	40.7694
HM084	40	49.6278
HM085	34	52.9347
HM086	57	48.3985
HM087	40	48.0516
HM088	15	45.8021
HM089	45	49.7976
HM091	52	48.3282
HM092	40	53.6228
HM093	40	47.0103
HM095	20	57.3787
HM096	20	52.8987
HM097	53	50.4278
HM098	53	57.5108
HM099	39	50.8826
HM105	20	61.4078
HM106	37	42.8681
HM107	40	33.8095
HM108	20	52.6678
HM109	36	61.0271
HM111	39	45.0082
HM112	35	44.6035
HM114	35	37.4935
HM115	57	54.8965
HM117	40	45.5153
HM118	40	58.2928
HM119	20	40.7254
HM120	20	45.2987
HM121	9	38.4865
HM122	22	51.9923
HM125	14	50.654
HM126	15	44.4554
HM127	19	45.9119
HM128	55	41.3448
HM129	20	46.6737
HM131	42	53.2482
HM133	45	47.1093
HM134	20	50.0378
HM135	39	53.4068
HM138	20	66.7278
HM139	20	45.6228
HM141	30	42.9175
HM143	35	55.1109
HM145	41	37.1903
HM146	20	57.1178
HM147	40	41.4898
HM148	35	43.912
HM149	45	43.0663
HM150	20	47.2778
HM152	20	43.0423
HM153	40	44.3248
HM154	35	54.8544
HM155	35	44.0692
HM156	40	47.4073
HM157	40	40.8223
HM159	62	50.3198
HM160	39	45.1299
HM161	29	54.3613
HM162	51	51.2777
HM163	35	53.86
HM164	38	56.819
HM165	39	49.6208
HM166	25	54.5422
HM167	15	45.7996
HM168	36	57.8282
HM169	35	64.8811
HM170	35	65.4668
HM172	36	73.0199
HM173	36	64.8921
HM175	13	38.5795
HM176	40	53.3129
HM177	45	55.9754
HM178	36	58.5421
HM179	31	67.4173
HM180	20	46.1087
HM181	36	64.4226
HM182	20	44.6037
HM183	20	50.7387
HM184	27	47.645
HM185	33	54.5487
HM186	36	55.5893
HM187	35	72.964
HM188	23	62.6015
HM189	20	43.5362
HM190	20	51.3212
HM192	15	50.6711
HM193	29	46.424
HM194	40	53.3045
HM195	20	62.8028
HM196	45	47.2632
HM197	20	49.2928
HM198	20	49.1978
HM199	40	42.722
HM200	40	45.3356
HM201	30	39.8611
HM202	40	45.1048
HM203	29	40.1688
HM205	45	48.1469
HM206	57	40.2073

## Sheet: Supplementary dataset 1E
Supplemental datat 1E: Alleles present in each accession for the two SNPs significantly associated with mean root length.
SNP_43024916: alleles C (with frequency: 93%) has a mean effect of -4,88 mm relative to allele T (frequency: 7%). Allele T is associated with resistance to P. palmivora
SNP_43026700: alleles T (with frequency: 87%) has a mean effect of -4,53 mm relative to allele C (frequency: 13%). Allele C is associated with resistance to P. palmivora
NA: non available allele
HapMap_line	SNP_43024916	SNP_43026700
A17	C	T
HM001	C	T
HM002	C	T
HM003	C	T
HM004	C	T
HM005	C	T
HM006	NA	T
HM007	C	T
HM008	C	T
HM009	C	NA
HM010	C	T
HM011	C	T
HM012	C	T
HM013	C	T
HM014	C	NA
HM015	C	T
HM016	C	NA
HM019	T	C
HM020	C	T
HM021	C	T
HM023	C	T
HM024	C	NA
HM025	C	NA
HM026	C	T
HM027	C	NA
HM028	T	C
HM031	C	NA
HM032	NA	NA
HM033	NA	T
HM034	NA	NA
HM035	C	NA
HM036	C	NA
HM037	C	NA
HM038	C	T
HM039	NA	T
HM040	C	NA
HM041	T	C
HM042	NA	T
HM043	C	C
HM044	C	NA
HM045	C	T
HM046	NA	T
HM047	C	NA
HM048	C	T
HM049	C	T
HM050	C	T
HM051	NA	NA
HM052	C	T
HM053	NA	T
HM054	C	T
HM055	NA	T
HM056	C	T
HM057	C	T
HM058	NA	T
HM059	C	NA
HM060	C	T
HM061	C	NA
HM062	C	T
HM063	C	T
HM064	C	NA
HM065	C	T
HM066	C	NA
HM067	C	T
HM068	C	NA
HM069	NA	NA
HM070	C	C
HM071	C	NA
HM072	C	NA
HM073	NA	NA
HM074	C	NA
HM075	C	NA
HM076	C	NA
HM077	C	NA
HM078	C	T
HM079	C	NA
HM080	C	T
HM081	C	NA
HM082	C	T
HM083	C	NA
HM084	C	NA
HM085	NA	T
HM086	NA	T
HM087	C	NA
HM088	C	T
HM089	C	NA
HM091	C	T
HM092	C	T
HM093	C	T
HM095	C	NA
HM096	NA	NA
HM097	NA	T
HM098	NA	T
HM099	C	NA
HM101	C	T
HM105	C	NA
HM106	C	C
HM107	C	NA
HM108	T	C
HM109	C	T
HM111	C	NA
HM112	C	T
HM114	C	T
HM115	C	T
HM117	C	T
HM118	C	T
HM119	C	NA
HM120	C	T
HM121	C	NA
HM122	C	T
HM125	C	T
HM126	C	T
HM127	C	NA
HM128	NA	NA
HM129	NA	NA
HM130	NA	T
HM131	C	NA
HM133	C	T
HM134	C	T
HM135	NA	T
HM138	T	C
HM139	C	NA
HM141	C	T
HM143	C	T
HM145	C	T
HM146	C	T
HM147	C	T
HM148	C	T
HM149	C	T
HM150	C	NA
HM152	C	T
HM153	C	T
HM154	C	NA
HM155	C	NA
HM156	T	C
HM157	C	T
HM159	C	C
HM160	T	C
HM161	C	T
HM162	C	T
HM163	C	T
HM164	C	NA
HM165	C	T
HM166	T	C
HM167	C	NA
HM168	C	T
HM169	C	T
HM170	C	T
HM172	C	NA
HM173	C	T
HM175	C	T
HM176	C	T
HM177	C	T
HM178	C	T
HM179	C	T
HM180	NA	T
HM181	C	T
HM182	C	T
HM183	C	T
HM184	C	T
HM185	C	T
HM186	C	NA
HM187	C	T
HM188	C	T
HM189	C	T
HM190	NA	NA
HM191	C	NA
HM192	T	C
HM193	C	T
HM194	T	C
HM195	C	T
HM196	C	NA
HM197	C	T
HM198	T	C
HM199	C	T
HM200	C	T
HM201	C	NA
HM202	NA	NA
HM203	C	T
HM205	C	NA
HM206	C	T
